# Supplementary material for: (Z)-3-(2-Amino­anilino)-1-phenyl­but-2-en-1-one
Source: Acta Crystallogr Sect E Struct Rep Online. 2013 Apr 24;69(Pt 5):o780. doi: 10.1107/S160053681301060X (PMC3648304; doi:10.1107/S160053681301060X)
Supplement: Supplementary file 1 [file e-69-0o780-sup1.cif]

##############################################################################
#                                                                            #
# This CIF contains the data in a paper accepted for publication in          #
# Acta Crystallographica Section E. It conforms to the requirements of       #
# Notes for Authors for Acta Crystallographica Section E, and has been       #
# peer reviewed under the auspices of the IUCr Commission on Journals.       #
#                                                                            #
# Full details of the Crystallographic Information File format               #
# are given in the paper "The Crystallographic Information File (CIF):       #
# a New Standard Archive File for Crystallography" by S. R. Hall, F. H.      #
# Allen and I. D. Brown [Acta Cryst. (1991), A47, 655-685].                  #
#                                                                            #
# The current version of the core CIF dictionary is obtainable from          #
# ftp://ftp.iucr.org/pub/cif_core.dic.                                       #
#                                                                            #
# Software is freely available for graphical display of the structure(s)     #
# in this CIF. For information consult the CIF software page                 #
# http://www.iucr.org/resources/cif/software.                                #
#                                                                            #
# This file may be used for bona fide research purposes within the           #
# scientific community so long as proper attribution is given to the journal # 
# article from which it was obtained.                                        #
#                                                                            #
##############################################################################
data_global
_audit_creation_method     SHELXL-97
_journal_date_recd_electronic     2013-04-02
_journal_date_accepted     2013-04-18
_journal_name_full     'Acta Crystallographica, Section E'
_journal_year     2013
_journal_volume     69
_journal_issue      5
_journal_page_first     o780
_journal_page_last     o780
_journal_paper_category     QO
_journal_paper_doi     10.1107/S160053681301060X
_journal_coeditor_code     SU2583
_publ_contact_author_name     'Devadasan Velmurugan'
_publ_contact_author_address
;  CAS in Crystallography and Biophysics
   University of Madras
   Maraimalai Campus (Guindy Campus)
   Chennai 600 025
   India
;
_publ_contact_author_email     'shirai2011@gmail.com'
_publ_contact_author_fax     '044 091 2499 3057'
_publ_contact_author_phone     '044 091 24484170'
_publ_section_title
;
(<i>Z</i>)-3-(2-Aminoanilino)-1-phenylbut-2-en-1-one
;
loop_
    _publ_author_name
    _publ_author_address
    'Subramani Karthikeyan'
;
    Centre of Advanced Study in Crystallography and Biophysics
    University of Madras
    Guindy Campus
    Chennai 600 025
    India
;
    'Thothadri Srinivasan'
;
    Centre of Advanced Study in Crystallography and Biophysics
    University of Madras
    Guindy Campus
    Chennai 600 025
    India
;
    ' Elumalai Sundaravadivel '
;
    Department of Inorganic Chemistry
    University of Madras
    Guindy Campus
    Chennai 600 025
    India
;
    'Muthusamy Kandaswamy'
;
    Department of  Inorganic Chemistry
    University of Madras
    Guindy Campus
    Chennai 600 025
    India
;
    'Devadasan Velmurugan'
;
    Centre of Advanced Study in Crystallography and Biophysics
    University of Madras
    Guindy Campus
    Chennai 600 025
    India
;
data_I
_audit_creation_method     SHELXL-97
_chemical_name_systematic
;
(<i>Z</i>)-3-(2-Aminoanilino)-1-phenylbut-2-en-1-one
;
_chemical_name_common     ?
_chemical_formula_moiety     'C16 H16 N2 O'
_chemical_formula_sum     'C16 H16 N2 O'
_chemical_formula_iupac     'C16 H16 N2 O'
_chemical_formula_weight     252.31
_chemical_melting_point     ?
_symmetry_cell_setting     monoclinic
_symmetry_space_group_name_H-M     'C 2/c'
_symmetry_space_group_name_Hall     '-C 2yc'
loop_
    _symmetry_equiv_pos_site_id
    _symmetry_equiv_pos_as_xyz
    1 x,y,z
    2 -x,y,1/2-z
    3 -x,-y,-z
    4 x,-y,1/2+z
    5 1/2+x,1/2+y,z
    6 1/2-x,1/2+y,1/2-z
    7 1/2-x,1/2-y,-z
    8 1/2+x,1/2-y,1/2+z
_cell_length_a     15.489(5)
_cell_length_b     16.422(5)
_cell_length_c     11.684(5)
_cell_angle_alpha     90.000
_cell_angle_beta     110.646(5)
_cell_angle_gamma     90.000
_cell_volume     2781.1(17)
_cell_formula_units_Z     8
_cell_measurement_reflns_used     4023
_cell_measurement_theta_min     2.27
_cell_measurement_theta_max     29.98
_cell_measurement_temperature     293(2)
_exptl_crystal_description     Block
_exptl_crystal_colour     Colourless
_exptl_crystal_size_max     0.30
_exptl_crystal_size_mid     0.25
_exptl_crystal_size_min     0.20
_exptl_crystal_density_diffrn     1.205
_exptl_crystal_density_meas     ?
_exptl_crystal_density_method     'not measured'
_exptl_crystal_F_000     1072
_exptl_absorpt_coefficient_mu     0.076
_exptl_absorpt_correction_type     multi-scan
_exptl_absorpt_process_details     '(<i>SADABS</i>; Bruker, 2008)'
_exptl_absorpt_correction_T_min     0.9774
_exptl_absorpt_correction_T_max     0.9849
_exptl_special_details     ?
_diffrn_ambient_temperature     293(2)
_diffrn_radiation_type     MoK\a
_diffrn_radiation_wavelength     0.71073
_diffrn_radiation_source     'fine-focus sealed tube'
_diffrn_radiation_monochromator     graphite
_diffrn_measurement_device_type     'Bruker SMART APEXII area-detector'
_diffrn_measurement_method     '\w and \f scans'
_diffrn_detector_area_resol_mean     ?
_diffrn_reflns_number     18172
_diffrn_reflns_av_R_equivalents     0.0283
_diffrn_reflns_av_sigmaI/netI     0.0263
_diffrn_reflns_theta_min     2.27
_diffrn_reflns_theta_max     29.98
_diffrn_reflns_limit_h_min     -21
_diffrn_reflns_limit_h_max     21
_diffrn_reflns_limit_k_min     -23
_diffrn_reflns_limit_k_max     21
_diffrn_reflns_limit_l_min     -16
_diffrn_reflns_limit_l_max     16
_diffrn_standards_number     ?
_diffrn_standards_interval_count     ?
_diffrn_standards_interval_time     ?
_diffrn_standards_decay_%     ?
_refine_special_details
;
 Refinement of F^2^ against ALL reflections.  The weighted R-factor wR and
 goodness of fit S are based on F^2^, conventional R-factors R are based
 on F, with F set to zero for negative F^2^. The threshold expression of
 F^2^ > 2sigma(F^2^) is used only for calculating R-factors(gt) etc. and is
 not relevant to the choice of reflections for refinement.  R-factors based
 on F^2^ are statistically about twice as large as those based on F, and R-
 factors based on ALL data will be even larger.
;
_reflns_number_total     4023
_reflns_number_gt     2805
_reflns_threshold_expression     I>2\s(I)
_refine_ls_structure_factor_coef     Fsqd
_refine_ls_matrix_type     full
_refine_ls_R_factor_all     0.0740
_refine_ls_R_factor_gt     0.0498
_refine_ls_wR_factor_gt     0.1337
_refine_ls_wR_factor_ref     0.1522
_refine_ls_goodness_of_fit_ref     1.009
_refine_ls_restrained_S_all     1.009
_refine_ls_number_reflns     4023
_refine_ls_number_parameters     173
_refine_ls_number_restraints     0
_refine_ls_hydrogen_treatment     constr
_refine_ls_weighting_scheme     calc
_refine_ls_weighting_details
         'calc w=1/[\s^2^(Fo^2^)+(0.0752P)^2^+0.9814P] where P=(Fo^2^+2Fc^2^)/3'
_atom_sites_solution_hydrogens     geom
_atom_sites_solution_primary     direct
_atom_sites_solution_secondary     difmap
_refine_ls_shift/su_max     0.001
_refine_ls_shift/su_mean     0.000
_refine_ls_extinction_method     none
_refine_ls_extinction_coef     ?
loop_
    _atom_type_symbol
    _atom_type_description
    _atom_type_scat_dispersion_real
    _atom_type_scat_dispersion_imag
    _atom_type_scat_source
    'C' 'C' 0.0033 0.0016
                         'International Tables Vol C Tables 4.2.6.8 and 6.1.1.4'
    'H' 'H' 0.0000 0.0000
                         'International Tables Vol C Tables 4.2.6.8 and 6.1.1.4'
    'N' 'N' 0.0061 0.0033
                         'International Tables Vol C Tables 4.2.6.8 and 6.1.1.4'
    'O' 'O' 0.0106 0.0060
                         'International Tables Vol C Tables 4.2.6.8 and 6.1.1.4'
_computing_data_collection     'APEX2 (Bruker, 2008)'
_computing_cell_refinement     'SAINT (Bruker, 2008)'
_computing_data_reduction     'SAINT (Bruker, 2008)'
_computing_structure_solution     'SHELXS97 (Sheldrick, 2008)'
_computing_structure_refinement     'SHELXL97 (Sheldrick, 2008)'
_computing_molecular_graphics     'ORTEP-3 for Windows (Farrugia, 2012)'
_computing_publication_material
                            'SHELXL97 (Sheldrick, 2008) and PLATON (Spek, 2009)'
loop_
    _atom_site_type_symbol
    _atom_site_label
    _atom_site_fract_x
    _atom_site_fract_y
    _atom_site_fract_z
    _atom_site_U_iso_or_equiv
    _atom_site_thermal_displace_type
    _atom_site_calc_flag
    _atom_site_refinement_flags
    _atom_site_occupancy
    _atom_site_disorder_assembly
    _atom_site_disorder_group
    O O1 0.95043(6) 0.11163(6) 0.08924(9) 0.0464(3) Uani d . 1.000 . .
    N N1 0.88576(8) 0.00321(8) 0.37211(13) 0.0637(5) Uani d . 1.000 . .
    N N2 0.81921(7) 0.11567(7) 0.18340(10) 0.0392(3) Uani d . 1.000 . .
    C C1 0.79279(8) 0.01569(8) 0.31971(12) 0.0410(4) Uani d . 1.000 . .
    C C2 0.73017(10) -0.02773(9) 0.35822(14) 0.0490(4) Uani d . 1.000 . .
    C C3 0.63692(10) -0.01773(9) 0.30190(15) 0.0527(5) Uani d . 1.000 . .
    C C4 0.60208(9) 0.03447(10) 0.20489(15) 0.0546(5) Uani d . 1.000 . .
    C C5 0.66227(9) 0.07806(9) 0.16509(13) 0.0470(4) Uani d . 1.000 . .
    C C6 0.75672(8) 0.07045(8) 0.22326(11) 0.0375(3) Uani d . 1.000 . .
    C C7 0.82154(8) 0.19629(8) 0.17067(10) 0.0356(3) Uani d . 1.000 . .
    C C8 0.75857(10) 0.24833(9) 0.21128(14) 0.0472(4) Uani d . 1.000 . .
    C C9 0.88265(8) 0.23183(8) 0.12356(11) 0.0383(4) Uani d . 1.000 . .
    C C10 0.94545(8) 0.18800(8) 0.08424(10) 0.0362(3) Uani d . 1.000 . .
    C C11 1.00769(9) 0.23272(8) 0.03291(11) 0.0407(4) Uani d . 1.000 . .
    C C12 1.03522(9) 0.31218(9) 0.06381(13) 0.0464(4) Uani d . 1.000 . .
    C C13 1.09525(11) 0.35058(10) 0.01689(16) 0.0580(5) Uani d . 1.000 . .
    C C14 1.12735(13) 0.30984(12) -0.06213(17) 0.0672(7) Uani d . 1.000 . .
    C C15 1.10050(14) 0.23138(13) -0.09387(18) 0.0786(8) Uani d . 1.000 . .
    C C16 1.04137(12) 0.19230(11) -0.04670(15) 0.0624(6) Uani d . 1.000 . .
    H H1A 0.92310 0.02930 0.34570 0.0760 Uiso c R 1.000 . .
    H H1B 0.90690 -0.03080 0.43150 0.0760 Uiso c R 1.000 . .
    H H2 0.75230 -0.06400 0.42320 0.0590 Uiso c R 1.000 . .
    H H2A 0.85990 0.08800 0.16560 0.0470 Uiso c R 1.000 . .
    H H3 0.59670 -0.04670 0.32980 0.0630 Uiso c R 1.000 . .
    H H4 0.53870 0.04040 0.16640 0.0650 Uiso c R 1.000 . .
    H H5 0.63910 0.11290 0.09850 0.0560 Uiso c R 1.000 . .
    H H8A 0.69690 0.24440 0.15290 0.0710 Uiso c R 1.000 . .
    H H8B 0.77890 0.30390 0.21730 0.0710 Uiso c R 1.000 . .
    H H8C 0.75950 0.23010 0.28970 0.0710 Uiso c R 1.000 . .
    H H9 0.88240 0.28830 0.11740 0.0460 Uiso c R 1.000 . .
    H H12 1.01320 0.34040 0.11690 0.0560 Uiso c R 1.000 . .
    H H13 1.11370 0.40400 0.03910 0.0700 Uiso c R 1.000 . .
    H H14 1.16730 0.33550 -0.09410 0.0810 Uiso c R 1.000 . .
    H H15 1.12220 0.20390 -0.14790 0.0940 Uiso c R 1.000 . .
    H H16 1.02410 0.13860 -0.06850 0.0750 Uiso c R 1.000 . .
loop_
    _atom_site_aniso_label
    _atom_site_aniso_U_11
    _atom_site_aniso_U_22
    _atom_site_aniso_U_33
    _atom_site_aniso_U_12
    _atom_site_aniso_U_13
    _atom_site_aniso_U_23
    O1 0.0449(5) 0.0420(5) 0.0611(6) 0.0004(4) 0.0298(4) -0.0034(4)
    N1 0.0373(6) 0.0634(9) 0.0840(10) 0.0005(5) 0.0135(6) 0.0327(7)
    N2 0.0351(5) 0.0400(6) 0.0495(6) 0.0026(4) 0.0237(4) 0.0041(4)
    C1 0.0375(6) 0.0356(7) 0.0518(7) -0.0017(5) 0.0182(5) 0.0021(5)
    C2 0.0513(8) 0.0400(7) 0.0604(8) -0.0043(6) 0.0255(6) 0.0080(6)
    C3 0.0473(7) 0.0468(8) 0.0748(10) -0.0095(6) 0.0348(7) 0.0005(7)
    C4 0.0337(6) 0.0576(9) 0.0748(10) -0.0036(6) 0.0221(6) -0.0007(7)
    C5 0.0369(6) 0.0525(8) 0.0519(7) 0.0013(6) 0.0160(6) 0.0046(6)
    C6 0.0348(6) 0.0377(6) 0.0448(6) -0.0015(5) 0.0201(5) -0.0002(5)
    C7 0.0333(5) 0.0413(7) 0.0335(5) 0.0019(5) 0.0133(4) 0.0015(5)
    C8 0.0465(7) 0.0465(8) 0.0581(8) 0.0027(6) 0.0304(6) -0.0030(6)
    C9 0.0404(6) 0.0371(7) 0.0422(6) 0.0013(5) 0.0207(5) 0.0033(5)
    C10 0.0337(5) 0.0422(7) 0.0343(5) -0.0008(5) 0.0139(4) 0.0005(5)
    C11 0.0378(6) 0.0504(8) 0.0382(6) 0.0014(5) 0.0186(5) 0.0048(5)
    C12 0.0467(7) 0.0474(8) 0.0512(7) 0.0013(6) 0.0250(6) 0.0055(6)
    C13 0.0572(9) 0.0535(9) 0.0714(10) -0.0037(7) 0.0326(8) 0.0115(7)
    C14 0.0705(11) 0.0736(12) 0.0761(11) -0.0036(9) 0.0490(9) 0.0162(9)
    C15 0.0961(14) 0.0872(14) 0.0837(12) -0.0094(11) 0.0705(12) -0.0065(10)
    C16 0.0758(11) 0.0638(10) 0.0667(10) -0.0100(8) 0.0487(9) -0.0088(8)
_geom_special_details
;
 Bond distances, angles etc. have been calculated using the
 rounded fractional coordinates. All su's are estimated
 from the variances of the (full) variance-covariance matrix.
 The cell esds are taken into account in the estimation of
 distances, angles and torsion angles
;
loop_
    _geom_bond_atom_site_label_1
    _geom_bond_atom_site_label_2
    _geom_bond_site_symmetry_1
    _geom_bond_site_symmetry_2
    _geom_bond_distance
    _geom_bond_publ_flag
    O1 C10 . . 1.2566(17) no
    N1 C1 . . 1.367(2) no
    N2 C6 . . 1.4224(18) no
    N2 C7 . . 1.3342(18) no
    N1 H1A . . 0.8600 no
    N1 H1B . . 0.8600 no
    N2 H2A . . 0.8600 no
    C1 C2 . . 1.400(2) no
    C1 C6 . . 1.3953(19) no
    C2 C3 . . 1.370(2) no
    C3 C4 . . 1.371(2) no
    C4 C5 . . 1.380(2) no
    C5 C6 . . 1.384(2) no
    C7 C8 . . 1.494(2) no
    C7 C9 . . 1.3809(19) no
    C9 C10 . . 1.4108(19) no
    C10 C11 . . 1.495(2) no
    C11 C16 . . 1.386(2) no
    C11 C12 . . 1.381(2) no
    C12 C13 . . 1.386(2) no
    C13 C14 . . 1.368(3) no
    C14 C15 . . 1.365(3) no
    C15 C16 . . 1.382(3) no
    C2 H2 . . 0.9300 no
    C3 H3 . . 0.9300 no
    C4 H4 . . 0.9300 no
    C5 H5 . . 0.9300 no
    C8 H8A . . 0.9600 no
    C8 H8B . . 0.9600 no
    C8 H8C . . 0.9600 no
    C9 H9 . . 0.9300 no
    C12 H12 . . 0.9300 no
    C13 H13 . . 0.9300 no
    C14 H14 . . 0.9300 no
    C15 H15 . . 0.9300 no
    C16 H16 . . 0.9300 no
loop_
    _geom_angle_atom_site_label_1
    _geom_angle_atom_site_label_2
    _geom_angle_atom_site_label_3
    _geom_angle_site_symmetry_1
    _geom_angle_site_symmetry_2
    _geom_angle_site_symmetry_3
    _geom_angle
    _geom_angle_publ_flag
    C6 N2 C7 . . . 127.08(12) no
    C1 N1 H1A . . . 120.00 no
    C1 N1 H1B . . . 120.00 no
    H1A N1 H1B . . . 120.00 no
    C7 N2 H2A . . . 117.00 no
    C6 N2 H2A . . . 116.00 no
    N1 C1 C6 . . . 121.13(12) no
    C2 C1 C6 . . . 117.54(13) no
    N1 C1 C2 . . . 121.30(13) no
    C1 C2 C3 . . . 121.15(14) no
    C2 C3 C4 . . . 120.88(15) no
    C3 C4 C5 . . . 119.16(14) no
    C4 C5 C6 . . . 120.69(13) no
    N2 C6 C5 . . . 121.03(12) no
    C1 C6 C5 . . . 120.50(12) no
    N2 C6 C1 . . . 118.43(12) no
    N2 C7 C8 . . . 119.06(12) no
    N2 C7 C9 . . . 120.87(12) no
    C8 C7 C9 . . . 120.05(12) no
    C7 C9 C10 . . . 124.22(12) no
    C9 C10 C11 . . . 119.74(12) no
    O1 C10 C11 . . . 118.11(12) no
    O1 C10 C9 . . . 122.15(12) no
    C10 C11 C12 . . . 122.86(12) no
    C12 C11 C16 . . . 118.27(14) no
    C10 C11 C16 . . . 118.85(13) no
    C11 C12 C13 . . . 120.99(14) no
    C12 C13 C14 . . . 119.90(16) no
    C13 C14 C15 . . . 119.79(19) no
    C14 C15 C16 . . . 120.76(19) no
    C11 C16 C15 . . . 120.30(17) no
    C1 C2 H2 . . . 119.00 no
    C3 C2 H2 . . . 119.00 no
    C2 C3 H3 . . . 120.00 no
    C4 C3 H3 . . . 120.00 no
    C3 C4 H4 . . . 120.00 no
    C5 C4 H4 . . . 120.00 no
    C4 C5 H5 . . . 120.00 no
    C6 C5 H5 . . . 120.00 no
    C7 C8 H8A . . . 109.00 no
    C7 C8 H8B . . . 109.00 no
    C7 C8 H8C . . . 109.00 no
    H8A C8 H8B . . . 110.00 no
    H8A C8 H8C . . . 109.00 no
    H8B C8 H8C . . . 109.00 no
    C7 C9 H9 . . . 118.00 no
    C10 C9 H9 . . . 118.00 no
    C11 C12 H12 . . . 120.00 no
    C13 C12 H12 . . . 119.00 no
    C12 C13 H13 . . . 120.00 no
    C14 C13 H13 . . . 120.00 no
    C13 C14 H14 . . . 120.00 no
    C15 C14 H14 . . . 120.00 no
    C14 C15 H15 . . . 120.00 no
    C16 C15 H15 . . . 120.00 no
    C11 C16 H16 . . . 120.00 no
    C15 C16 H16 . . . 120.00 no
loop_
    _geom_torsion_atom_site_label_1
    _geom_torsion_atom_site_label_2
    _geom_torsion_atom_site_label_3
    _geom_torsion_atom_site_label_4
    _geom_torsion_site_symmetry_1
    _geom_torsion_site_symmetry_2
    _geom_torsion_site_symmetry_3
    _geom_torsion_site_symmetry_4
    _geom_torsion
    _geom_torsion_publ_flag
    C6 N2 C7 C9 . . . . -175.89(12) no
    C7 N2 C6 C1 . . . . -127.15(14) no
    C7 N2 C6 C5 . . . . 55.26(18) no
    C6 N2 C7 C8 . . . . 5.71(19) no
    C6 C1 C2 C3 . . . . 1.0(2) no
    N1 C1 C6 N2 . . . . -2.42(19) no
    N1 C1 C6 C5 . . . . 175.19(13) no
    N1 C1 C2 C3 . . . . -177.06(14) no
    C2 C1 C6 N2 . . . . 179.49(12) no
    C2 C1 C6 C5 . . . . -2.9(2) no
    C1 C2 C3 C4 . . . . 0.8(2) no
    C2 C3 C4 C5 . . . . -0.9(2) no
    C3 C4 C5 C6 . . . . -1.1(2) no
    C4 C5 C6 N2 . . . . -179.49(13) no
    C4 C5 C6 C1 . . . . 3.0(2) no
    N2 C7 C9 C10 . . . . 0.83(19) no
    C8 C7 C9 C10 . . . . 179.21(12) no
    C7 C9 C10 O1 . . . . 0.06(19) no
    C7 C9 C10 C11 . . . . 179.11(11) no
    O1 C10 C11 C12 . . . . -154.23(13) no
    O1 C10 C11 C16 . . . . 24.03(18) no
    C9 C10 C11 C12 . . . . 26.69(18) no
    C9 C10 C11 C16 . . . . -155.06(13) no
    C10 C11 C12 C13 . . . . 178.04(14) no
    C16 C11 C12 C13 . . . . -0.2(2) no
    C10 C11 C16 C15 . . . . -178.72(15) no
    C12 C11 C16 C15 . . . . -0.4(2) no
    C11 C12 C13 C14 . . . . 0.6(2) no
    C12 C13 C14 C15 . . . . -0.4(3) no
    C13 C14 C15 C16 . . . . -0.3(3) no
    C14 C15 C16 C11 . . . . 0.6(3) no
loop_
    _geom_hbond_atom_site_label_D
    _geom_hbond_atom_site_label_H
    _geom_hbond_atom_site_label_A
    _geom_hbond_site_symmetry_A
    _geom_hbond_distance_DH
    _geom_hbond_distance_HA
    _geom_hbond_distance_DA
    _geom_hbond_angle_DHA
    _geom_hbond_publ_flag
    N2 H2A O1 . 0.86 1.95 2.6311(19) 135 yes
    N1 H1A O1 2_755 0.86 2.28 3.001(2) 142 yes
    N1 H1B O1 4_555 0.86 2.18 3.034(2) 174 yes
    C14 H14 Cg1 8_554 0.93 2.96 3.773(3) 147 yes
_iucr_refine_instructions_details
;
TITL SUNDARAVADIVEL1A in C2/c
CELL  0.71073  15.4890  16.4220  11.6840   90.000  110.646   90.000
ZERR     8.00   0.0050   0.0050   0.0050    0.005    0.005    0.005
LATT   7
SYMM  - X,   Y, 1/2 - Z
SFAC  C    H    N    O
UNIT  128  128  16   8
MERG   2
FMAP   2
PLAN   25
L.S.   10
BOND $H
ACTA
CONF
EQIV  $1  x,-y, z+1/2
EQIV  $2  -x+2,+y,-z+1/2
HTAB  N1 O1
HTAB  N1 O1_$1
HTAB  N1 O1_$2
OMIT 1 1 0
SIZE 0.20 0.25 0.30
WGHT    0.075200    0.981400
FVAR       0.31882
C1    1    0.792789    0.015692    0.319714    11.00000    0.03751    0.03561 =
         0.05175    0.00208    0.01816   -0.00167
C2    1    0.730169   -0.027726    0.358223    11.00000    0.05130    0.04004 =
         0.06043    0.00796    0.02548   -0.00425
AFIX  43
H2    2    0.752268   -0.063997    0.423188    11.00000   -1.20000
AFIX   0
C3    1    0.636921   -0.017725    0.301902    11.00000    0.04732    0.04679 =
         0.07479    0.00052    0.03479   -0.00953
AFIX  43
H3    2    0.596703   -0.046730    0.329843    11.00000   -1.20000
AFIX   0
C4    1    0.602079    0.034468    0.204891    11.00000    0.03370    0.05759 =
         0.07484   -0.00075    0.02211   -0.00361
AFIX  43
H4    2    0.538672    0.040418    0.166395    11.00000   -1.20000
AFIX   0
C5    1    0.662268    0.078061    0.165087    11.00000    0.03693    0.05255 =
         0.05190    0.00460    0.01603    0.00126
AFIX  43
H5    2    0.639149    0.112921    0.098492    11.00000   -1.20000
AFIX   0
C6    1    0.756723    0.070449    0.223255    11.00000    0.03481    0.03765 =
         0.04483   -0.00024    0.02009   -0.00145
C7    1    0.821543    0.196295    0.170672    11.00000    0.03331    0.04132 =
         0.03349    0.00151    0.01330    0.00189
C8    1    0.758574    0.248327    0.211281    11.00000    0.04655    0.04655 =
         0.05808   -0.00303    0.03035    0.00270
AFIX 137
H8A   2    0.696935    0.244441    0.152905    11.00000   -1.50000
H8B   2    0.778881    0.303915    0.217298    11.00000   -1.50000
H8C   2    0.759453    0.230055    0.289731    11.00000   -1.50000
AFIX   0
C9    1    0.882653    0.231834    0.123559    11.00000    0.04041    0.03708 =
         0.04215    0.00328    0.02070    0.00126
AFIX  43
H9    2    0.882398    0.288299    0.117351    11.00000   -1.20000
AFIX   0
C10   1    0.945449    0.187999    0.084239    11.00000    0.03373    0.04217 =
         0.03426    0.00053    0.01389   -0.00082
C11   1    1.007690    0.232719    0.032906    11.00000    0.03781    0.05041 =
         0.03818    0.00479    0.01859    0.00141
C12   1    1.035222    0.312180    0.063806    11.00000    0.04673    0.04741 =
         0.05118    0.00549    0.02496    0.00127
AFIX  43
H12   2    1.013168    0.340366    0.116882    11.00000   -1.20000
AFIX   0
C13   1    1.095255    0.350577    0.016888    11.00000    0.05721    0.05353 =
         0.07141    0.01151    0.03260   -0.00373
AFIX  43
H13   2    1.113673    0.403953    0.039113    11.00000   -1.20000
AFIX   0
C14   1    1.127351    0.309845   -0.062127    11.00000    0.07050    0.07359 =
         0.07612    0.01615    0.04899   -0.00357
AFIX  43
H14   2    1.167348    0.335541   -0.094120    11.00000   -1.20000
AFIX   0
C15   1    1.100502    0.231383   -0.093870    11.00000    0.09606    0.08721 =
         0.08366   -0.00648    0.07055   -0.00935
AFIX  43
H15   2    1.122240    0.203887   -0.147857    11.00000   -1.20000
AFIX   0
C16   1    1.041368    0.192304   -0.046701    11.00000    0.07578    0.06384 =
         0.06671   -0.00883    0.04865   -0.00996
AFIX  43
H16   2    1.024106    0.138642   -0.068494    11.00000   -1.20000
AFIX   0
N1    3    0.885762    0.003212    0.372111    11.00000    0.03735    0.06338 =
         0.08399    0.03269    0.01347    0.00054
AFIX  93
H1A   2    0.923099    0.029324    0.345683    11.00000   -1.20000
H1B   2    0.906912   -0.030751    0.431501    11.00000   -1.20000
AFIX   0
N2    3    0.819211    0.115670    0.183399    11.00000    0.03514    0.04000 =
         0.04945    0.00409    0.02370    0.00259
AFIX  43
H2A   2    0.859921    0.088040    0.165562    11.00000   -1.20000
AFIX   0
O1    4    0.950432    0.111626    0.089245    11.00000    0.04485    0.04204 =
         0.06113   -0.00338    0.02980    0.00039
HKLF 4
REM  SUNDARAVADIVEL1A in C2/c
REM R1 =  0.0498 for   2805 Fo > 4sig(Fo)  and  0.0740 for all   4023 data
REM    173 parameters refined using      0 restraints
END
WGHT      0.0717      0.9537
REM Highest difference peak  0.295,  deepest hole -0.216,  1-sigma level  0.046
Q1    1   0.9234  0.0520  0.3846  11.00000  0.05    0.29
Q2    1   0.9843  0.2130  0.0654  11.00000  0.05    0.17
Q3    1   0.7094  0.0633  0.1805  11.00000  0.05    0.17
Q4    1   1.0377  0.3330  0.1792  11.00000  0.05    0.16
Q5    1   0.7825  0.0898  0.2071  11.00000  0.05    0.15
Q6    1   0.7549 -0.0096  0.3204  11.00000  0.05    0.15
Q7    1   0.7871  0.2250  0.1846  11.00000  0.05    0.15
Q8    1   0.8650  0.2111  0.1556  11.00000  0.05    0.14
Q9    1   0.7768  0.0355  0.2594  11.00000  0.05    0.14
Q10   1   0.9018 -0.0086  0.4761  11.00000  0.05    0.14
Q11   1   0.6307  0.0338  0.1567  11.00000  0.05    0.13
Q12   1   0.6215 -0.0114  0.2245  11.00000  0.05    0.13
Q13   1   0.6881  0.3194  0.0790  11.00000  0.05    0.13
Q14   1   0.7094  0.2287  0.2267  11.00000  0.05    0.13
Q15   1   0.9086  0.2124  0.1071  11.00000  0.05    0.13
Q16   1   1.0622  0.3369  0.0395  11.00000  0.05    0.12
Q17   1   0.6367  0.0560  0.2028  11.00000  0.05    0.12
Q18   1   0.7783 -0.0602  0.4722  11.00000  0.05    0.11
Q19   1   1.0425  0.2036  0.0170  11.00000  0.05    0.11
Q20   1   0.5372  0.0104  0.1193  11.00000  0.05    0.11
Q21   1   0.6814 -0.0319  0.3065  11.00000  0.05    0.11
Q22   1   0.8004 -0.1123  0.4393  11.00000  0.05    0.11
Q23   1   0.9809  0.0910  0.0501  11.00000  0.05    0.11
Q24   1   0.9816  0.1392 -0.1184  11.00000  0.05    0.11
Q25   1   0.9708  0.3437  0.2073  11.00000  0.05    0.10
;
