# Supplementary material for: (Z)-3-(2-Amino­anilino)-1-phenyl­but-2-en-1-one
Source: Acta Crystallogr Sect E Struct Rep Online. 2013 Apr 24;69(Pt 5):o780. doi: 10.1107/S160053681301060X (PMC3648304; doi:10.1107/S160053681301060X)
Supplement: Supplementary file 2 [file e-69-0o780-Isup2.hkl]

#
# h,k,l, Fc-squared, Fo-squared, sigma(Fo-squared) and status flag
#
data_I
_shelx_title ' SUNDARAVADIVEL1A in C2/c'
_shelx_refln_list_code          4
_shelx_F_calc_maximum      354.86
_exptl_crystal_F_000      1072.00
_reflns_d_resolution_high  0.7112
 
loop_
 _symmetry_equiv_pos_as_xyz
 'x, y, z'
 '-x, y, -z+1/2'
 'x+1/2, y+1/2, z'
 '-x+1/2, y+1/2, -z+1/2'
 '-x, -y, -z'
 'x, -y, z-1/2'
 '-x+1/2, -y+1/2, -z'
 'x+1/2, -y+1/2, z-1/2'
 
_cell_length_a    15.4890
_cell_length_b    16.4220
_cell_length_c    11.6840
_cell_angle_alpha  90.000
_cell_angle_beta  110.646
_cell_angle_gamma  90.000
 
_shelx_F_squared_multiplier     1.000
 
loop_
 _refln_index_h
 _refln_index_k
 _refln_index_l
 _refln_F_squared_calc
 _refln_F_squared_meas
 _refln_F_squared_sigma
 _refln_observed_status
   2   0   0        0.83        1.76      0.64 o
   4   0   0     3143.48     2910.54     35.55 o
   6   0   0     2592.68     2761.57     38.60 o
   8   0   0     1735.20     1787.37     30.53 o
  10   0   0      139.82      132.41      5.16 o
  12   0   0      180.43      211.85      7.28 o
  14   0   0     1811.78     1789.10     41.44 o
  16   0   0      191.70      170.30     10.07 o
  18   0   0      194.46      207.07     11.86 o
  20   0   0       38.24       43.06      6.97 o
   3   1   0     1346.66     1423.50     10.34 o
   5   1   0     3261.33     3299.92     28.69 o
   7   1   0     2650.43     2920.17     31.18 o
   9   1   0      446.04      393.20      6.66 o
  11   1   0        0.05        0.60      1.49 o
  13   1   0      682.90      626.59     13.23 o
  15   1   0      145.48      121.91      6.11 o
  17   1   0      184.93      185.57      7.96 o
  19   1   0        0.18        1.46      3.53 o
   0   2   0     3878.02     2950.26    162.77 o
   2   2   0    20580.16    19072.98    165.66 o
   4   2   0     2721.21     2598.53     21.82 o
   6   2   0      894.82     1044.45     10.33 o
   8   2   0       49.35       95.43      3.06 o
  10   2   0       52.18       37.66      3.24 o
  12   2   0       37.71       32.19      2.73 o
  14   2   0       92.51       82.16      5.22 o
  16   2   0      170.80      175.28      8.93 o
  18   2   0        1.14       -4.19      4.19 o
  20   2   0       11.89       10.12      3.95 o
   1   3   0     4115.41     4264.23     30.65 o
   3   3   0      165.67      169.05      2.05 o
   5   3   0     1745.96     1781.70     16.39 o
   7   3   0       61.83       51.14      2.10 o
   9   3   0     2669.05     2766.16     28.67 o
  11   3   0       21.69       18.93      2.27 o
  13   3   0       31.97       15.32      3.30 o
  15   3   0       10.37        2.30      2.95 o
  17   3   0      278.54      304.80      9.85 o
  19   3   0        1.50        2.10      5.23 o
   0   4   0    28938.34    26513.52    264.20 o
   2   4   0     2937.93     3100.31     24.64 o
   4   4   0      427.16      423.37      4.64 o
   6   4   0     2583.93     2623.88     22.64 o
   8   4   0     9521.40     9820.62     93.50 o
  10   4   0     1383.03     1427.71     16.70 o
  12   4   0      208.58      207.78      6.50 o
  14   4   0       40.21       22.88      3.76 o
  16   4   0       19.73       20.45      4.10 o
  18   4   0       14.97       11.09      3.97 o
  20   4   0        0.73        1.06      3.89 o
   1   5   0      564.63      495.42      4.79 o
   3   5   0      287.91      315.96      4.79 o
   5   5   0       99.04       85.07      2.07 o
   7   5   0        0.40        1.18      1.17 o
   9   5   0      101.71      100.91      3.37 o
  11   5   0      642.23      696.18     10.21 o
  13   5   0        9.20        1.74      2.86 o
  15   5   0       25.24       18.80      7.72 o
  17   5   0       29.80       19.64      4.22 o
  19   5   0      149.25      198.26      8.69 o
   0   6   0      515.20      412.18      5.84 o
   2   6   0     2413.48     2225.12     20.99 o
   4   6   0     2800.52     2998.75     27.06 o
   6   6   0       14.58       16.51      1.40 o
   8   6   0      394.51      401.27     11.74 o
  10   6   0      391.49      333.63      8.56 o
  12   6   0     1615.19     1560.32     23.59 o
  14   6   0       29.88       20.42      3.79 o
  16   6   0       63.90       56.68      5.18 o
  18   6   0        0.20       -3.64      3.64 o
   1   7   0      963.99     1253.30     12.08 o
   3   7   0      572.24      688.85      8.99 o
   5   7   0      225.41      243.19      4.28 o
   7   7   0        0.27       -0.15      1.16 o
   9   7   0      245.89      255.15      6.24 o
  11   7   0        3.92        1.48      2.37 o
  13   7   0       90.45       85.57      6.69 o
  15   7   0        0.27       -3.32      3.32 o
  17   7   0       60.99       67.27      5.95 o
  19   7   0       41.10       76.21      6.93 o
   0   8   0      936.55      754.29     15.98 o
   2   8   0      334.77      367.95      5.43 o
   4   8   0      413.72      395.14      6.10 o
   6   8   0      120.06       90.36      2.75 o
   8   8   0      430.75      480.08      8.76 o
  10   8   0     1237.03     1279.12     18.52 o
  12   8   0       44.77       45.89      4.19 o
  14   8   0       42.35       35.06      4.15 o
  16   8   0       38.71       44.78      5.27 o
  18   8   0        5.40        6.88      4.10 o
   1   9   0     9414.22    10281.55    113.62 o
   3   9   0      387.46      402.24      6.76 o
   5   9   0        3.41        4.33      1.42 o
   7   9   0        3.63        1.50      1.51 o
   9   9   0      141.22      157.49      5.49 o
  11   9   0      256.39      274.95      9.31 o
  13   9   0      368.80      399.32     10.24 o
  15   9   0       21.28       31.39      5.15 o
  17   9   0       44.40       43.41      5.47 o
   0  10   0     3141.12     3466.83     58.57 o
   2  10   0      382.71      366.41      7.66 o
   4  10   0      356.10      393.62      7.96 o
   6  10   0     1349.40     1401.25     16.26 o
   8  10   0     1403.42     1391.81     19.91 o
  10  10   0      260.42      263.54     12.06 o
  12  10   0      834.42      825.11     15.84 o
  14  10   0       27.28       26.37      4.10 o
  16  10   0       39.65       28.07      5.06 o
  18  10   0       20.20        8.39      6.41 o
   1  11   0        4.00       13.43      2.38 o
   3  11   0        7.37       12.61      2.36 o
   5  11   0       47.14       46.37      3.03 o
   7  11   0     1239.57     1183.58     17.87 o
   9  11   0       64.27       66.45      4.42 o
  11  11   0        0.28        2.18      3.21 o
  13  11   0       21.18       28.76      4.96 o
  15  11   0        8.97       11.58      4.36 o
  17  11   0        1.01       -0.73      5.16 o
   0  12   0       19.14       -0.18      3.98 o
   2  12   0      275.87      290.91      9.42 o
   4  12   0        1.10       -0.62      1.79 o
   6  12   0      101.99       90.53      5.77 o
   8  12   0      726.56      749.39     14.88 o
  10  12   0        8.70       14.55      3.88 o
  12  12   0        8.09        1.40      3.42 o
  14  12   0       13.78        0.26      4.56 o
  16  12   0        2.58       -4.79      5.18 o
   1  13   0        3.28        3.63      2.34 o
   3  13   0        5.36        0.40      2.43 o
   5  13   0      432.45      439.60     12.13 o
   7  13   0      240.49      254.97      9.15 o
   9  13   0     2958.47     3083.31     48.61 o
  11  13   0       39.23       31.54      5.75 o
  13  13   0        2.27       -3.07      4.54 o
  15  13   0        0.01       -4.82      4.82 o
   0  14   0      703.85      613.50     17.07 o
   2  14   0      163.79      171.16      6.35 o
   4  14   0      259.87      248.94      9.45 o
   6  14   0       15.17        8.72      3.88 o
   8  14   0      240.03      237.48      9.36 o
  10  14   0       98.03      123.61      7.68 o
  12  14   0       60.95       75.42      6.86 o
  14  14   0       14.17       31.42      6.82 o
  16  14   0        1.39        0.20      7.97 o
   1  15   0       25.53       12.36      3.97 o
   3  15   0      121.52      111.53      6.90 o
   5  15   0       14.39        3.17      3.82 o
   7  15   0      164.35      158.30      7.46 o
   9  15   0        0.44        3.53      5.36 o
  11  15   0        1.83       -3.02      6.56 o
  13  15   0        0.71        5.51      5.97 o
  15  15   0       53.64       57.06     12.69 o
   0  16   0      581.30      470.64     27.15 o
   2  16   0        1.35       -4.07      4.41 o
   4  16   0      131.20      114.59      9.04 o
   6  16   0        8.34        1.51      4.70 o
   8  16   0       71.03       67.07      6.50 o
  10  16   0      224.35      220.30     10.56 o
  12  16   0       10.30       10.12      7.33 o
  14  16   0       83.76      100.54     14.76 o
   1  17   0      760.73      727.94     25.88 o
   3  17   0       78.42       92.53     10.16 o
   5  17   0       37.11       37.98      8.21 o
   7  17   0        3.87       11.02      9.15 o
   9  17   0       78.92       90.33     10.13 o
  11  17   0        0.21       -4.53      8.66 o
  13  17   0        1.26       -2.36      9.05 o
   0  18   0      277.89      278.80     22.63 o
   2  18   0      105.33      135.67     18.64 o
   4  18   0       51.04       56.36     17.66 o
   6  18   0       15.34       21.64     10.92 o
   8  18   0        2.25        7.63      6.43 o
  10  18   0       60.98       73.10     14.76 o
  12  18   0       15.79       19.58     11.31 o
   1  19   0        0.77        3.54      6.70 o
   3  19   0       42.08       61.11     12.25 o
   5  19   0        6.27        4.73     11.56 o
   7  19   0        2.26       -5.02      8.76 o
   9  19   0       16.58       10.13     10.23 o
  11  19   0       15.53       12.40     11.31 o
   0  20   0       49.85       57.94     15.45 o
   2  20   0       40.07       34.21      9.08 o
   4  20   0        5.04        2.19      7.35 o
   6  20   0        2.01        4.33      9.74 o
   8  20   0       27.41       29.42     12.40 o
  10  20   0        2.64       -1.57     10.92 o
   1  21   0       20.22       23.83     12.15 o
   3  21   0        3.62       -2.84      8.15 o
   5  21   0        8.43       -9.74      9.74 o
   7  21   0       18.07       -3.54     10.43 o
   0  22   0       90.10       79.39     18.20 o
   2  22   0      191.50      235.49     17.83 o
   4  22   0       50.44       65.42     17.81 o
   6  22   0        1.76       -3.25     11.02 o
   1  23   0       22.58       41.04     11.61 o
 -19   1   1        4.75        9.20      4.25 o
 -17   1   1      226.73      226.55      8.93 o
 -15   1   1      624.18      619.20     14.30 o
 -13   1   1      454.83      449.58     10.52 o
 -11   1   1     1446.34     1408.36     16.80 o
  -9   1   1      584.99      565.18      7.51 o
  -7   1   1       36.75       48.32      1.90 o
  -5   1   1     2356.50     2102.05     25.77 o
  -3   1   1    11120.14    10602.25     77.75 o
  -1   1   1     7672.79     6214.91    139.62 o
   1   1   1     2585.60     2560.63     24.26 o
   3   1   1     2335.42     2324.38     20.08 o
   5   1   1     3715.32     3754.32     36.14 o
   7   1   1     1309.65     1310.56     14.15 o
   9   1   1       26.75       21.80      1.86 o
  11   1   1      410.67      395.62      6.63 o
  13   1   1       16.11       13.04      3.08 o
  15   1   1      194.14      184.14      6.74 o
  17   1   1      295.58      297.55      8.82 o
  19   1   1       94.52      100.93      6.06 o
 -20   2   1        6.20        4.61      4.17 o
 -18   2   1       40.92       43.23      5.31 o
 -16   2   1        0.54       -1.33      3.15 o
 -14   2   1     1201.35     1132.11     21.05 o
 -12   2   1      297.32      283.69      6.19 o
 -10   2   1      427.17      397.14      7.20 o
  -8   2   1      653.47      726.23      8.81 o
  -6   2   1     3181.19     3397.61     30.06 o
  -4   2   1     1393.86     1461.91     11.32 o
  -2   2   1     1266.36     1233.78      9.47 o
   0   2   1    28916.43    25494.45    197.15 o
   2   2   1    22331.18    20653.48    138.16 o
   4   2   1     4752.99     4608.22     41.34 o
   6   2   1        4.03       14.70      1.22 o
   8   2   1     1428.75     1366.74     15.08 o
  10   2   1       42.83       45.29      2.44 o
  12   2   1       85.06       63.12      3.43 o
  14   2   1       17.95       14.07      3.01 o
  16   2   1      300.83      266.35      8.33 o
  18   2   1       19.87       17.51      4.97 o
 -19   3   1       60.85       78.92      6.54 o
 -17   3   1       21.23       19.80      5.24 o
 -15   3   1      113.86       98.46      6.04 o
 -13   3   1        5.49        8.05      2.84 o
 -11   3   1      188.73      149.57      4.66 o
  -9   3   1      298.58      337.32      5.51 o
  -7   3   1       93.11       69.91      2.33 o
  -5   3   1     2615.60     2754.08     24.44 o
  -3   3   1     1960.46     2036.52     15.44 o
  -1   3   1     3420.97     3493.74     26.28 o
   1   3   1     3182.92     3038.47     23.96 o
   3   3   1     1331.67     1214.73     10.22 o
   5   3   1      224.79      254.20      4.59 o
   7   3   1     3297.89     3553.18     35.16 o
   9   3   1      607.97      635.82      8.64 o
  11   3   1       22.16       20.13      2.77 o
  13   3   1       59.86       51.23      3.94 o
  15   3   1       13.39       13.86      3.15 o
  17   3   1        0.01       -2.85      2.85 o
  19   3   1       22.00       33.58      6.09 o
 -20   4   1       44.48       58.64      6.19 o
 -18   4   1        1.62        0.75      3.86 o
 -16   4   1       13.33       33.72      4.64 o
 -14   4   1       81.65       67.85      6.13 o
 -12   4   1       77.95       76.74      4.47 o
 -10   4   1       36.65       44.14      2.83 o
  -8   4   1       14.88       24.69      1.62 o
  -6   4   1       56.25       81.98      2.20 o
  -4   4   1     1095.67     1192.18     11.95 o
  -2   4   1     7094.41     7210.58     51.56 o
   0   4   1     3297.94     3471.67     26.31 o
   2   4   1     7907.32     8103.88     76.62 o
   4   4   1       78.52      120.22      2.32 o
   6   4   1      565.33      588.51      7.16 o
   8   4   1       56.19       62.23      2.49 o
  10   4   1        0.83        3.17      1.56 o
  12   4   1       40.90       30.39      3.75 o
  14   4   1      110.04      101.62      5.28 o
  16   4   1      254.65      257.89     11.40 o
  18   4   1       10.60        9.65      3.33 o
 -19   5   1      121.39      143.55      8.09 o
 -17   5   1        0.01       -1.52      3.40 o
 -15   5   1       30.17       30.25      4.50 o
 -13   5   1      457.29      488.34     12.01 o
 -11   5   1      966.13      937.96     13.63 o
  -9   5   1     2353.28     2489.34     22.58 o
  -7   5   1     1573.06     1694.34     15.86 o
  -5   5   1      143.06      146.19      3.13 o
  -3   5   1        5.62       16.40      1.05 o
  -1   5   1     1073.27     1097.69      8.78 o
   1   5   1     6163.76     6085.91     65.34 o
   3   5   1      437.46      411.82      5.26 o
   5   5   1      362.34      353.57      5.38 o
   7   5   1      966.08      944.42     10.75 o
   9   5   1      482.20      493.10      7.56 o
  11   5   1      677.94      710.53     11.06 o
  13   5   1       14.98       16.52      3.33 o
  15   5   1       39.82       51.24      4.51 o
  17   5   1       58.20       70.42      5.14 o
  19   5   1       13.64       18.37      4.49 o
 -20   6   1       19.34       25.78      5.41 o
 -18   6   1       70.39       73.46      6.37 o
 -16   6   1        4.18        8.39      3.80 o
 -14   6   1      181.51      141.06      7.35 o
 -12   6   1        8.34        2.32      2.82 o
 -10   6   1      377.81      410.78      6.90 o
  -8   6   1      743.50      781.30     10.67 o
  -6   6   1     1709.39     1740.14     17.02 o
  -4   6   1     1107.23     1163.25     11.95 o
  -2   6   1     1905.84     2095.54     15.86 o
   0   6   1        7.76        8.19      1.02 o
   2   6   1      878.43      894.12      9.33 o
   4   6   1       27.52       33.82      1.50 o
   6   6   1       53.04       69.77      2.58 o
   8   6   1        0.69        1.17      1.35 o
  10   6   1      290.26      282.36      5.88 o
  12   6   1       52.89       49.27      3.81 o
  14   6   1        6.18        3.26      3.04 o
  16   6   1        0.91       -2.98      2.98 o
  18   6   1        0.53        3.01      3.95 o
 -19   7   1       15.44       17.51      4.90 o
 -17   7   1       14.18       24.33      4.77 o
 -15   7   1      313.69      297.92     10.20 o
 -13   7   1      306.71      315.51     11.40 o
 -11   7   1      462.75      432.97      8.97 o
  -9   7   1      385.36      397.63      5.74 o
  -7   7   1      968.63     1033.50     10.51 o
  -5   7   1      173.37      166.73      3.99 o
  -3   7   1     2349.50     2542.26     22.48 o
  -1   7   1     1910.62     2097.44     18.75 o
   1   7   1      123.14      129.89      3.33 o
   3   7   1      573.15      665.13      7.39 o
   5   7   1      803.06      856.51      9.59 o
   7   7   1      317.95      303.59      5.64 o
   9   7   1       85.85       71.78      2.98 o
  11   7   1        1.32        0.51      2.44 o
  13   7   1       15.97       14.92      3.20 o
  15   7   1        5.50        4.08      3.39 o
  17   7   1       71.78       67.25      6.60 o
 -18   8   1        5.72       11.11      4.66 o
 -16   8   1        6.11       -0.07      3.87 o
 -14   8   1      248.26      254.18      9.95 o
 -12   8   1        2.61        5.03      2.68 o
 -10   8   1      351.10      326.44      7.69 o
  -8   8   1       49.98       59.51      2.44 o
  -6   8   1     1243.54     1234.62     14.03 o
  -4   8   1       16.20       28.83      1.84 o
  -2   8   1      231.16      179.88      4.32 o
   0   8   1     3102.58     3550.46     32.00 o
   2   8   1     1422.65     1566.95     15.64 o
   4   8   1      276.01      338.63      5.29 o
   6   8   1       32.06       32.80      2.15 o
   8   8   1       54.75       50.12      4.11 o
  10   8   1     1082.69     1079.91     16.19 o
  12   8   1      220.62      216.61      7.15 o
  14   8   1       60.99       49.57      4.38 o
  16   8   1      175.23      185.93     13.54 o
  18   8   1        1.53       -4.60      4.60 o
 -19   9   1        9.57       12.08      4.91 o
 -17   9   1        7.07        5.01      4.67 o
 -15   9   1        4.78        0.89      3.71 o
 -13   9   1       34.94       41.07      4.31 o
 -11   9   1       58.89       52.91      3.94 o
  -9   9   1     1609.83     1548.67     21.46 o
  -7   9   1       11.34        3.55      1.46 o
  -5   9   1      514.24      627.60     11.43 o
  -3   9   1      947.48      925.15     12.72 o
  -1   9   1       58.26       44.67      3.95 o
   1   9   1        0.42        1.84      1.22 o
   3   9   1      819.28      906.16     10.42 o
   5   9   1       32.96       44.65      2.27 o
   7   9   1      217.12      219.98      5.60 o
   9   9   1      123.10      115.96      4.82 o
  11   9   1      549.60      541.38     13.78 o
  13   9   1      190.68      192.94      7.29 o
  15   9   1       34.74       27.45      4.74 o
  17   9   1        7.94        8.18      4.93 o
 -18  10   1        7.15        0.44      4.25 o
 -16  10   1       20.20       21.35      5.12 o
 -14  10   1      116.87      104.08      7.02 o
 -12  10   1      214.55      197.45      7.38 o
 -10  10   1      119.53      125.59      5.34 o
  -8  10   1       72.00       77.15      4.47 o
  -6  10   1       13.90        6.07      2.50 o
  -4  10   1       21.84       34.65      2.65 o
  -2  10   1      126.30      123.85      4.87 o
   0  10   1        6.05        9.94      2.07 o
   2  10   1     1175.28     1237.86     14.31 o
   4  10   1        0.05       -0.02      1.59 o
   6  10   1       75.56       89.53      3.45 o
   8  10   1      628.07      615.04     12.42 o
  10  10   1     1585.16     1620.23     28.03 o
  12  10   1      164.22      178.16     11.10 o
  14  10   1        4.15       -0.77      3.75 o
  16  10   1        9.94        3.50      4.54 o
 -17  11   1        3.15        7.33      4.91 o
 -15  11   1        2.59        1.85      4.74 o
 -13  11   1       16.33       12.21      5.50 o
 -11  11   1       15.27       17.66      3.46 o
  -9  11   1     1239.92     1162.11     17.98 o
  -7  11   1        8.89       12.58      2.44 o
  -5  11   1     1714.68     1801.21     22.62 o
  -3  11   1      326.65      327.61      7.54 o
  -1  11   1     1450.26     1593.63     21.73 o
   1  11   1      200.79      192.03      5.60 o
   3  11   1     2420.46     2750.29     26.56 o
   5  11   1      380.73      406.64      6.74 o
   7  11   1      146.67      123.99      5.62 o
   9  11   1      181.00      176.28      7.76 o
  11  11   1       38.20       44.79      8.76 o
  13  11   1       31.71       36.56      5.57 o
  15  11   1       56.59       64.14      8.90 o
  17  11   1        0.70       -4.49      4.49 o
 -16  12   1        3.55        9.12      5.06 o
 -14  12   1       65.90       74.71      6.65 o
 -12  12   1       21.34       16.35      3.96 o
 -10  12   1       88.07       90.20      5.36 o
  -8  12   1       68.38       66.18      4.46 o
  -6  12   1      841.96      833.05     15.74 o
  -4  12   1       24.17       25.16      3.32 o
  -2  12   1      267.51      306.44      7.55 o
   0  12   1       34.54       18.21      3.04 o
   2  12   1        2.55        2.96      1.81 o
   4  12   1      507.45      544.81     10.86 o
   6  12   1      140.47      111.90      5.49 o
   8  12   1     3237.96     3212.71     44.37 o
  10  12   1      480.75      460.58     12.70 o
  12  12   1       14.38        8.54      4.11 o
  14  12   1        2.38       -3.85      3.85 o
  16  12   1        6.96        2.25      4.98 o
 -17  13   1       11.56        5.21      9.84 o
 -15  13   1       16.70       16.14      5.43 o
 -13  13   1        0.01        2.27      4.18 o
 -11  13   1      410.41      411.04     14.76 o
  -9  13   1      124.18      118.12      5.80 o
  -7  13   1       85.61       94.22      5.76 o
  -5  13   1      213.58      235.21      7.27 o
  -3  13   1       22.86       20.00      3.12 o
  -1  13   1      224.39      201.43      6.44 o
   1  13   1       63.14       73.21      4.22 o
   3  13   1       83.52       96.07      5.23 o
   5  13   1        8.01        6.11      3.39 o
   7  13   1        3.86       -2.20      3.11 o
   9  13   1       16.75       20.76      4.66 o
  11  13   1       55.30       54.50      5.78 o
  13  13   1        4.56        1.59      4.06 o
  15  13   1       21.72       13.18      5.73 o
 -16  14   1       18.11       23.91     11.51 o
 -14  14   1       10.31        8.97     10.58 o
 -12  14   1       14.52       15.49      5.04 o
 -10  14   1       53.90       55.37      6.41 o
  -8  14   1        0.09        1.59      3.54 o
  -6  14   1      439.43      419.37     12.45 o
  -4  14   1      130.08      171.60      8.06 o
  -2  14   1      141.20      146.21      5.93 o
   0  14   1       63.02       57.28      4.21 o
   2  14   1      355.80      289.70      9.88 o
   4  14   1        0.15       -1.71      3.22 o
   6  14   1       86.39       71.12      5.97 o
   8  14   1      193.78      190.56      8.74 o
  10  14   1       61.03       67.37      6.21 o
  12  14   1       49.10       54.04      6.24 o
  14  14   1        4.78        2.32      5.41 o
 -15  15   1      148.50      159.57     18.20 o
 -13  15   1        6.48        5.80      8.85 o
 -11  15   1       26.53       24.58      6.46 o
  -9  15   1     1023.24     1036.24     19.89 o
  -7  15   1        0.01        4.21      3.99 o
  -5  15   1      272.02      272.82     10.43 o
  -3  15   1      109.52      108.09      6.81 o
  -1  15   1      172.17      164.53      9.53 o
   1  15   1        0.43       -0.13      3.44 o
   3  15   1        3.30        0.14      3.51 o
   5  15   1        1.46       -3.09      3.43 o
   7  15   1        9.46        4.61      3.93 o
   9  15   1       40.89       40.61      5.78 o
  11  15   1       42.68       50.95      6.32 o
  13  15   1        0.43        4.95      9.11 o
 -14  16   1       56.79       54.99     13.77 o
 -12  16   1       97.24      113.14     16.04 o
 -10  16   1       13.27       40.14     11.61 o
  -8  16   1       69.74       75.17      7.77 o
  -6  16   1       21.80       23.56      7.30 o
  -4  16   1       85.77       83.59      9.46 o
  -2  16   1      546.86      560.65     47.27 o
   0  16   1       17.60       16.06      5.36 o
   2  16   1        9.29        7.12      4.55 o
   4  16   1       34.21       28.90      5.24 o
   6  16   1       26.85       36.26      6.41 o
   8  16   1        1.75       -2.89      4.26 o
  10  16   1       19.14       18.40      5.52 o
  12  16   1        3.76        6.31      5.95 o
  14  16   1       27.76       19.18      9.94 o
 -13  17   1       11.53       17.02     11.31 o
 -11  17   1      164.29      134.38     17.41 o
  -9  17   1       17.30       18.52      7.97 o
  -7  17   1      124.71      142.89     12.34 o
  -5  17   1        1.88        5.23      6.08 o
  -3  17   1      231.37      220.26     14.19 o
  -1  17   1       37.05       34.28      8.28 o
   1  17   1       26.59       19.83      7.40 o
   3  17   1        0.75       -0.66      4.56 o
   5  17   1       94.60       82.97      8.25 o
   7  17   1       25.51       21.24      7.51 o
   9  17   1       68.59       75.21      7.18 o
  11  17   1       17.93        5.77      9.20 o
  13  17   1        3.84        7.38      9.64 o
 -12  18   1        0.03       -9.05      9.05 o
 -10  18   1        0.58        6.30     10.13 o
  -8  18   1       21.11       23.39      7.12 o
  -6  18   1        3.06        4.89      6.83 o
  -4  18   1      155.41      145.33     12.99 o
  -2  18   1      143.76      145.86     17.07 o
   0  18   1      185.72      168.14     13.01 o
   2  18   1       94.21      132.72     14.22 o
   4  18   1       16.05        8.83      6.52 o
   6  18   1       14.94        7.58      8.66 o
   8  18   1        7.41       12.74      6.82 o
  10  18   1        2.27        6.61      6.85 o
  12  18   1        6.20        5.21      9.15 o
 -11  19   1        1.36       -2.66      9.44 o
  -9  19   1       70.84       48.40     13.48 o
  -7  19   1        0.11       10.53     10.82 o
  -5  19   1        0.92       -5.79      6.12 o
  -3  19   1        2.53       14.39      7.99 o
  -1  19   1       81.94       53.60     20.36 o
   1  19   1       34.10       30.15      8.19 o
   3  19   1      185.38      171.39     13.71 o
   5  19   1        1.64       -7.48      8.17 o
   7  19   1        2.19        7.91      6.91 o
   9  19   1        1.56        4.26      7.06 o
  11  19   1        3.46       12.59     11.41 o
 -10  20   1       11.68        3.54     11.31 o
  -8  20   1       22.19       37.68     13.97 o
  -6  20   1        8.15        7.08     11.02 o
  -4  20   1      113.91      127.80     16.43 o
  -2  20   1       84.20       81.94     11.61 o
   0  20   1        7.28       -0.02      6.99 o
   2  20   1        2.56       -1.85      7.27 o
   4  20   1       95.76       77.62     15.74 o
   6  20   1        9.51       19.48     11.81 o
   8  20   1       42.44       42.39      9.66 o
  -7  21   1        7.61        2.95     11.41 o
  -5  21   1       36.84       28.47      9.25 o
  -3  21   1       70.95       67.50     15.45 o
  -1  21   1        9.37       18.45      8.71 o
   1  21   1       50.73       37.09      9.76 o
   3  21   1       47.58       69.26     15.54 o
   5  21   1        2.55        9.84     11.90 o
   7  21   1       53.53       59.36     10.75 o
  -6  22   1        0.46       -1.77     12.10 o
  -4  22   1       36.42       33.76     11.33 o
  -2  22   1        5.54       10.80      8.98 o
   0  22   1        8.52       10.47      8.74 o
   2  22   1       62.80       72.21     17.81 o
   4  22   1        0.87        5.71     11.41 o
  -1  23   1        0.24       -8.90      8.91 o
 -20   0   2      215.70      256.00     15.38 o
 -18   0   2      144.57      216.81     16.68 o
 -16   0   2      220.34      240.55     13.16 o
 -14   0   2     1191.56     1183.05     31.11 o
 -12   0   2       13.55        6.78      3.18 o
 -10   0   2       25.01       47.74      3.21 o
  -8   0   2     1034.87      947.95     14.67 o
  -6   0   2      947.26      835.42     12.63 o
  -4   0   2      475.35      592.98      7.55 o
  -2   0   2    29444.26    26023.98    527.38 o
   0   0   2      753.83      580.32      8.93 o
   2   0   2   125922.77    98359.05   2596.11 o
   4   0   2      145.58      169.31     10.13 o
   6   0   2     1240.78     1246.98     18.57 o
   8   0   2       28.49       28.95      2.21 o
  10   0   2        0.05        2.50      2.20 o
  12   0   2     1410.82     1286.66     29.48 o
  14   0   2       14.73       18.50      3.72 o
  16   0   2      295.42      269.85     18.99 o
  18   0   2      315.77      365.97     24.69 o
 -21   1   2        1.87        1.45      4.79 o
 -19   1   2      140.60      142.78      8.34 o
 -17   1   2       49.51       48.64      5.61 o
 -15   1   2      201.01      188.46      8.02 o
 -13   1   2      316.98      314.90      8.77 o
 -11   1   2      201.90      190.52      5.19 o
  -9   1   2       63.69       74.48      2.54 o
  -7   1   2     5157.91     5291.99     55.03 o
  -5   1   2     4713.20     4807.50     35.02 o
  -3   1   2      860.68     1013.43      8.13 o
  -1   1   2     3304.27     3506.97     25.33 o
   1   1   2      613.47      771.89     13.73 o
   3   1   2     6116.19     6025.23     93.32 o
   5   1   2      271.34      343.12      4.21 o
   7   1   2     6804.14     7207.66     68.47 o
   9   1   2       76.56       81.58      2.86 o
  11   1   2     1025.95      932.65     13.10 o
  13   1   2      273.98      220.56      6.16 o
  15   1   2       90.82       81.38      4.01 o
  17   1   2       26.91       32.81      7.47 o
  19   1   2       11.72       -3.48      7.19 o
 -20   2   2       20.30       28.47      5.75 o
 -18   2   2       15.90       23.83      4.90 o
 -16   2   2      154.93      163.25      7.86 o
 -14   2   2      503.99      477.60     10.31 o
 -12   2   2     1927.93     1889.28     21.96 o
 -10   2   2      133.32      101.11      3.32 o
  -8   2   2     3716.50     4103.37     43.19 o
  -6   2   2     5481.24     5873.44     48.21 o
  -4   2   2     3363.17     3028.15     22.49 o
  -2   2   2     9489.79     9507.05     69.98 o
   0   2   2    38558.66    34147.18    312.77 o
   2   2   2    56446.93    49356.22    879.71 o
   4   2   2       18.59        9.09      0.82 o
   6   2   2     1207.98     1179.87     12.55 o
   8   2   2       16.90        7.37      1.28 o
  10   2   2      109.56       92.15      3.01 o
  12   2   2       94.48       81.37      3.47 o
  14   2   2       96.78       73.54      3.84 o
  16   2   2      192.95      166.80     13.14 o
  18   2   2        1.08       -6.07      6.11 o
 -19   3   2       25.33       24.46      5.40 o
 -17   3   2       62.37       71.65      6.10 o
 -15   3   2     1014.34      960.76     19.61 o
 -13   3   2      238.29      232.21      7.43 o
 -11   3   2     1230.65     1213.36     14.28 o
  -9   3   2      427.46      409.26      6.40 o
  -7   3   2     4846.47     5066.11     46.59 o
  -5   3   2       26.39       69.01      2.18 o
  -3   3   2      720.70      789.37      6.77 o
  -1   3   2    42466.55    37697.68    289.23 o
   1   3   2    10339.76    10237.09     82.02 o
   3   3   2    16836.94    16330.05    136.41 o
   5   3   2     6222.28     6386.39     64.99 o
   7   3   2        5.84        4.73      1.17 o
   9   3   2       21.86       27.02      2.19 o
  11   3   2        4.00        6.76      1.83 o
  13   3   2       11.17        3.55      3.38 o
  15   3   2       24.52       29.22      3.05 o
  17   3   2        8.92        2.58      7.87 o
  19   3   2       77.51       78.37     10.71 o
 -20   4   2        1.20        0.58      4.46 o
 -18   4   2        2.38        5.50      4.31 o
 -16   4   2       28.79       33.87      4.89 o
 -14   4   2      263.94      243.49      8.81 o
 -12   4   2     1124.18     1132.83     18.71 o
 -10   4   2       11.66        6.23      1.65 o
  -8   4   2        9.22       12.46      1.49 o
  -6   4   2    17712.04    18023.77    143.92 o
  -4   4   2     1040.49     1033.11      8.83 o
  -2   4   2     1680.35     1737.46     14.53 o
   0   4   2     5900.03     5623.55     50.45 o
   2   4   2      254.88      284.86      3.57 o
   4   4   2        6.35       10.27      1.03 o
   6   4   2       70.85       80.87      2.81 o
   8   4   2      199.00      164.80      3.67 o
  10   4   2      242.91      245.79      4.94 o
  12   4   2        1.38       -1.22      1.99 o
  14   4   2      151.79      148.05      6.73 o
  16   4   2       38.59       35.26      3.75 o
  18   4   2       27.75       36.15      8.27 o
 -19   5   2        0.04       -4.24      4.24 o
 -17   5   2       70.76       79.38      6.51 o
 -15   5   2       12.57       12.79      4.25 o
 -13   5   2       22.16       24.81      3.60 o
 -11   5   2       42.14       43.48      2.69 o
  -9   5   2      548.49      576.07      8.35 o
  -7   5   2      154.47      150.87      3.46 o
  -5   5   2     2155.50     2199.18     19.52 o
  -3   5   2       65.12      128.02      2.33 o
  -1   5   2    12503.92    12147.84    107.12 o
   1   5   2     3877.85     3793.19     34.74 o
   3   5   2      428.54      554.16      6.57 o
   5   5   2      255.33      271.65      4.21 o
   7   5   2      356.30      411.81      5.85 o
   9   5   2        6.08        5.16      1.56 o
  11   5   2        0.01       -0.10      1.76 o
  13   5   2      125.77      123.11      5.25 o
  15   5   2        2.11        8.34      5.12 o
  17   5   2       24.38       36.34      8.00 o
 -20   6   2        4.99       12.04      5.11 o
 -18   6   2       42.29       32.89      5.53 o
 -16   6   2       44.70       50.06      5.64 o
 -14   6   2     1037.75      991.43     20.10 o
 -12   6   2     1383.62     1353.59     21.80 o
 -10   6   2      117.26       93.54      3.03 o
  -8   6   2     1310.27     1467.18     18.06 o
  -6   6   2     2627.73     3042.45     26.60 o
  -4   6   2     3825.53     3909.17     38.90 o
  -2   6   2       67.80       57.32      2.59 o
   0   6   2     2282.71     2447.74     21.14 o
   2   6   2     3029.97     3121.14     31.03 o
   4   6   2      226.55      251.15      3.95 o
   6   6   2      356.44      414.55      5.93 o
   8   6   2      975.86      928.60     11.70 o
  10   6   2     1842.67     1816.78     21.90 o
  12   6   2       37.47       39.12      3.90 o
  14   6   2       37.98       41.17      4.60 o
  16   6   2       13.31        7.99      4.33 o
  18   6   2        2.81        6.50      7.21 o
 -19   7   2       32.39       35.33      6.08 o
 -17   7   2        2.26        5.11      4.13 o
 -15   7   2       92.22       82.18      6.25 o
 -13   7   2        1.40       -2.91      2.91 o
 -11   7   2      160.54      149.53      5.22 o
  -9   7   2       17.93       25.68      2.15 o
  -7   7   2        3.47        2.63      1.24 o
  -5   7   2      595.43      712.11     10.23 o
  -3   7   2      343.91      349.83      5.13 o
  -1   7   2     2658.20     2696.98     24.67 o
   1   7   2    10878.23    11923.04    100.60 o
   3   7   2      913.27      912.60     11.72 o
   5   7   2       89.43       73.30      2.51 o
   7   7   2      234.47      233.45      4.57 o
   9   7   2       84.66       99.80      3.62 o
  11   7   2      451.16      480.11     11.52 o
  13   7   2        1.04        3.20      3.98 o
  15   7   2       33.04       32.98      4.60 o
  17   7   2       46.49       57.98      6.01 o
 -18   8   2       33.43       35.86      6.04 o
 -16   8   2        4.61        0.11      3.69 o
 -14   8   2       64.10       58.96      5.56 o
 -12   8   2      776.53      772.08     13.36 o
 -10   8   2      266.20      250.08      6.15 o
  -8   8   2      111.22      107.89      3.92 o
  -6   8   2      191.41      217.27      5.26 o
  -4   8   2       12.28        7.58      1.62 o
  -2   8   2       78.37       73.29      2.24 o
   0   8   2      852.32      874.99     10.31 o
   2   8   2        0.37        3.37      1.80 o
   4   8   2       28.40       37.88      2.98 o
   6   8   2       31.48       42.18      2.29 o
   8   8   2      420.84      402.99      6.82 o
  10   8   2       30.18       41.41      3.90 o
  12   8   2      246.65      260.26      8.78 o
  14   8   2       50.70       41.52      7.72 o
  16   8   2        2.25       -0.52      3.75 o
  18   8   2        0.01       -8.07      8.36 o
 -19   9   2        2.72        3.51      6.71 o
 -17   9   2        1.89        5.26      4.63 o
 -15   9   2      145.51      136.96      7.83 o
 -13   9   2       15.73       13.99      3.52 o
 -11   9   2        7.16        2.60      2.51 o
  -9   9   2      370.69      382.08      6.82 o
  -7   9   2        9.61       13.17      1.91 o
  -5   9   2      167.48      197.48      4.77 o
  -3   9   2      207.05      195.60      4.59 o
  -1   9   2      217.77      256.34      4.64 o
   1   9   2      818.24      972.93     10.87 o
   3   9   2     1381.77     1638.21     15.73 o
   5   9   2       53.17       46.56      2.83 o
   7   9   2      482.22      452.71      7.27 o
   9   9   2       22.74       28.50      3.10 o
  11   9   2      127.02      142.86      6.80 o
  13   9   2       37.79       32.13      5.34 o
  15   9   2       31.53       28.40      4.86 o
  17   9   2        3.23        7.96      3.91 o
 -18  10   2        5.54        0.62      7.28 o
 -16  10   2        7.28       -1.25      4.17 o
 -14  10   2        0.39       -3.50      3.50 o
 -12  10   2       44.52       29.06      3.64 o
 -10  10   2      115.56       97.76      4.70 o
  -8  10   2      237.23      225.96      6.40 o
  -6  10   2     2418.34     2460.35     27.20 o
  -4  10   2      251.51      231.67      5.34 o
  -2  10   2       17.65       20.87      2.67 o
   0  10   2      102.62      107.39      3.55 o
   2  10   2      756.48      978.20     13.06 o
   4  10   2      712.45      776.75     10.25 o
   6  10   2        0.92        0.60      1.60 o
   8  10   2      611.75      598.07     13.51 o
  10  10   2     1331.74     1323.79     24.00 o
  12  10   2       61.25       56.84      6.79 o
  14  10   2       74.01       68.64      5.78 o
  16  10   2        6.67        1.18      4.00 o
 -17  11   2        3.95        2.83      6.63 o
 -15  11   2        8.31       10.08      4.61 o
 -13  11   2        1.25       -3.43      3.43 o
 -11  11   2      287.31      289.43      8.01 o
  -9  11   2      685.32      657.86     12.18 o
  -7  11   2     3034.35     3090.13     35.92 o
  -5  11   2     1469.38     1408.49     18.75 o
  -3  11   2      255.98      246.62      6.09 o
  -1  11   2        1.35        2.84      1.91 o
   1  11   2      490.00      567.20      7.97 o
   3  11   2      283.24      281.30      5.13 o
   5  11   2      271.75      284.14      5.90 o
   7  11   2      822.67      834.12     15.35 o
   9  11   2       88.79       95.07      6.05 o
  11  11   2      564.17      581.85     14.43 o
  13  11   2        4.47       -3.05      3.52 o
  15  11   2        3.17        1.54      3.87 o
 -18  12   2       27.68       15.17      7.58 o
 -16  12   2       76.90       95.79     10.60 o
 -14  12   2       19.54       11.86      4.71 o
 -12  12   2       39.45       40.47      9.27 o
 -10  12   2      233.95      236.56      7.44 o
  -8  12   2        0.25        3.86      2.84 o
  -6  12   2      514.75      494.81      9.77 o
  -4  12   2      923.96      899.82     13.78 o
  -2  12   2     1351.96     1435.01     20.58 o
   0  12   2       54.59       65.69      4.86 o
   2  12   2      261.37      326.26      5.71 o
   4  12   2        8.78       12.87      3.50 o
   6  12   2        0.98       -1.12      2.62 o
   8  12   2      288.27      301.89      9.96 o
  10  12   2      337.80      338.82     10.96 o
  12  12   2        1.47        1.30      3.78 o
  14  12   2        0.02        1.10      4.01 o
  16  12   2       10.52       15.97      5.18 o
 -17  13   2        0.76       -8.66      8.66 o
 -15  13   2       40.74       47.02      8.86 o
 -13  13   2        5.77       -0.26      6.05 o
 -11  13   2      262.64      261.91      9.56 o
  -9  13   2      128.60      127.07      5.89 o
  -7  13   2     3945.53     3943.02     53.57 o
  -5  13   2     1670.23     1658.42     22.16 o
  -3  13   2       59.75       67.15      4.35 o
  -1  13   2        6.85        2.44      2.38 o
   1  13   2       54.46       64.13      4.04 o
   3  13   2      673.41      686.54     15.49 o
   5  13   2        8.49       15.85      3.84 o
   7  13   2       99.72       86.65      6.11 o
   9  13   2        3.35        5.32      3.94 o
  11  13   2       28.93       31.26      5.16 o
  13  13   2        1.62        1.41      4.22 o
  15  13   2      130.10      143.50      9.25 o
 -16  14   2      117.89      166.69     13.80 o
 -14  14   2       31.58       34.35      8.49 o
 -12  14   2        1.18        8.95      5.56 o
 -10  14   2      184.86      199.32      7.46 o
  -8  14   2       26.90       31.01      4.00 o
  -6  14   2       64.25       60.74      5.33 o
  -4  14   2      111.65      108.77      5.85 o
  -2  14   2      190.76      216.59      7.21 o
   0  14   2       10.31        5.94      3.54 o
   2  14   2      778.40      735.37     22.69 o
   4  14   2       43.24       38.29      7.66 o
   6  14   2      151.98      136.72      7.42 o
   8  14   2        0.04       -3.49      3.49 o
  10  14   2      195.51      198.96     10.18 o
  12  14   2       88.56      102.61      7.77 o
  14  14   2        3.63       -0.53      4.88 o
 -15  15   2        6.13       -0.11      6.99 o
 -13  15   2       52.96       47.40     18.94 o
 -11  15   2       99.35      105.86     11.31 o
  -9  15   2      137.58      144.07      9.61 o
  -7  15   2      407.96      427.65     16.65 o
  -5  15   2      168.43      188.46     12.64 o
  -3  15   2      595.05      592.66     15.32 o
  -1  15   2      190.75      167.06      8.26 o
   1  15   2      118.30      118.82      7.13 o
   3  15   2      329.41      326.74     11.08 o
   5  15   2       34.19       22.14      5.78 o
   7  15   2      188.48      180.06      8.95 o
   9  15   2       30.75       34.74      5.42 o
  11  15   2      216.61      247.39     10.55 o
  13  15   2        3.27       -2.99      4.97 o
 -14  16   2       44.70       59.52     14.17 o
 -12  16   2      159.93      144.12     18.00 o
 -10  16   2       53.57       57.45     13.28 o
  -8  16   2       94.30      117.47     13.87 o
  -6  16   2       16.89       19.32      7.05 o
  -4  16   2       45.94       40.97      7.99 o
  -2  16   2      183.23      216.75     16.48 o
   0  16   2        0.77       -3.39      3.39 o
   2  16   2      464.13      402.82     16.67 o
   4  16   2        8.01        4.54      4.25 o
   6  16   2       77.76       70.99      8.18 o
   8  16   2        0.89       -2.91      3.94 o
  10  16   2      133.69      134.44      8.50 o
  12  16   2       71.77       86.66      7.69 o
 -13  17   2       39.95       39.25     13.28 o
 -11  17   2       12.84        0.79      9.74 o
  -9  17   2        5.55        9.95      7.65 o
  -7  17   2        5.27        7.04      6.65 o
  -5  17   2      130.91      127.59     11.65 o
  -3  17   2      107.02      119.07     11.55 o
  -1  17   2       41.96       40.59      8.27 o
   1  17   2      221.19      190.21     10.89 o
   3  17   2       81.28       72.00      7.41 o
   5  17   2       56.87       91.47     17.99 o
   7  17   2        1.11        1.02      4.28 o
   9  17   2       14.66       16.79      5.51 o
  11  17   2        0.14        3.75      6.07 o
 -12  18   2        0.00       -6.39      9.64 o
 -10  18   2        5.67        5.90      9.84 o
  -8  18   2        2.81       -4.43      6.96 o
  -6  18   2        8.03       14.72      7.34 o
  -4  18   2        2.35        6.73      6.95 o
  -2  18   2       96.92       97.54     15.79 o
   0  18   2       32.47       30.34     14.61 o
   2  18   2       34.51       34.70      7.95 o
   4  18   2       31.69       33.84     10.62 o
   6  18   2        1.38       -1.68      5.13 o
   8  18   2       67.48       83.75      9.28 o
  10  18   2       13.00       19.02      8.10 o
 -11  19   2        4.41        6.39     11.31 o
  -9  19   2        0.10       -7.77      9.25 o
  -7  19   2       23.23       21.79      8.51 o
  -5  19   2        6.06       -1.29      6.56 o
  -3  19   2      162.97      178.28     14.41 o
  -1  19   2       14.89        3.10      6.55 o
   1  19   2       53.77       48.30     12.25 o
   3  19   2       76.79       89.92     14.86 o
   5  19   2       17.33       21.05     10.62 o
   7  19   2        0.58       -2.42      7.28 o
   9  19   2        3.35        4.62      8.95 o
 -10  20   2       18.90        5.90     11.22 o
  -8  20   2       25.54       57.65     15.74 o
  -6  20   2       62.29       83.97     12.09 o
  -4  20   2        0.32        1.83      7.83 o
  -2  20   2        0.00        7.87      7.68 o
   0  20   2       39.56       13.89     15.49 o
   2  20   2       13.87        2.75     10.03 o
   4  20   2       21.17       24.59     11.51 o
   6  20   2        4.53        6.87      7.55 o
   8  20   2       23.26       20.57     11.90 o
  -7  21   2        5.66        4.53     11.41 o
  -5  21   2        0.21       15.22     10.03 o
  -3  21   2        1.59        1.52      8.78 o
  -1  21   2       22.00       22.92      9.19 o
   1  21   2        9.02       13.97     11.31 o
   3  21   2        8.53        3.64     10.53 o
   5  21   2       68.62       61.49     15.15 o
   7  21   2        4.86        4.53     10.33 o
  -6  22   2       26.75       44.57     16.82 o
  -4  22   2       11.57        3.16      9.09 o
  -2  22   2       12.61       11.08      8.92 o
   0  22   2      134.52      171.57     22.33 o
   2  22   2       63.91       54.21     14.56 o
   4  22   2       36.78       36.60     13.77 o
 -21   1   3        7.90       10.11      7.26 o
 -19   1   3       68.77       89.11      7.39 o
 -17   1   3        2.26        1.60      3.73 o
 -15   1   3      577.88      583.75     12.09 o
 -13   1   3     1712.10     1636.45     23.05 o
 -11   1   3      184.33      205.69      4.56 o
  -9   1   3     1527.96     1565.92     17.93 o
  -7   1   3      889.50      861.63      9.57 o
  -5   1   3      147.32      111.23      2.53 o
  -3   1   3     3894.04     3760.77     27.32 o
  -1   1   3     9980.00     9342.15     66.04 o
   1   1   3    38800.05    35687.04    547.27 o
   3   1   3     9358.30     9438.21    177.79 o
   5   1   3       17.61       14.14      2.25 o
   7   1   3       94.33       92.23      2.80 o
   9   1   3       25.52       31.88      2.38 o
  11   1   3       22.87       17.54      2.85 o
  13   1   3       87.14       83.36      6.99 o
  15   1   3       44.05       49.05      9.40 o
  17   1   3       17.72        8.80      6.32 o
 -20   2   3       69.12       91.37      7.98 o
 -18   2   3       20.40       17.23      4.88 o
 -16   2   3      275.97      309.35     10.68 o
 -14   2   3     1021.67     1029.10     16.80 o
 -12   2   3     1338.45     1269.79     17.70 o
 -10   2   3       28.57       28.24      2.30 o
  -8   2   3     3258.24     3467.46     31.39 o
  -6   2   3     1561.57     1716.46     14.34 o
  -4   2   3        2.10       -0.26      0.70 o
  -2   2   3     6103.55     6400.71     51.61 o
   0   2   3       61.06       36.38      1.50 o
   2   2   3      244.33      349.57      7.14 o
   4   2   3     2842.31     2958.34     78.36 o
   6   2   3     1112.31     1136.70     15.87 o
   8   2   3        0.02       -0.40      1.33 o
  10   2   3      541.01      540.50     10.14 o
  12   2   3       35.51       39.77      3.82 o
  14   2   3        1.69        1.95      4.38 o
  16   2   3        2.07        0.64      6.15 o
  18   2   3      223.86      218.54     14.02 o
 -21   3   3       20.18       26.89      8.26 o
 -19   3   3       66.39       61.36      6.88 o
 -17   3   3       29.32       43.74      5.54 o
 -15   3   3      132.18      119.35      6.99 o
 -13   3   3      310.64      297.64      7.98 o
 -11   3   3      163.90      168.46      4.44 o
  -9   3   3       35.35       44.25      2.30 o
  -7   3   3     1632.29     1815.16     17.50 o
  -5   3   3       50.70      115.83      2.48 o
  -3   3   3       80.19       66.10      2.07 o
  -1   3   3      386.99      290.27      3.19 o
   1   3   3     3975.54     4189.48     35.64 o
   3   3   3       66.07       68.33      1.91 o
   5   3   3     1941.49     2027.02     23.66 o
   7   3   3      364.92      346.39      6.08 o
   9   3   3      107.73      121.50      4.01 o
  11   3   3      406.29      410.19      9.04 o
  13   3   3       17.22       19.40      5.14 o
  15   3   3       15.32        7.08      5.11 o
  17   3   3       64.87       85.98      9.41 o
 -20   4   3        3.57        5.52      5.78 o
 -18   4   3       36.51       39.20      5.66 o
 -16   4   3      541.48      521.65     18.64 o
 -14   4   3        3.90       -3.25      3.25 o
 -12   4   3      105.54       97.07      4.26 o
 -10   4   3       81.70       81.81      3.40 o
  -8   4   3      218.65      272.03      5.03 o
  -6   4   3     2778.00     3033.03     33.01 o
  -4   4   3      745.87      910.25      9.04 o
  -2   4   3    15924.04    16186.70    128.75 o
   0   4   3      960.02      792.95      7.40 o
   2   4   3       21.66       13.39      0.89 o
   4   4   3      856.96      929.65      9.01 o
   6   4   3      170.63      149.37      2.93 o
   8   4   3      595.19      642.20      8.11 o
  10   4   3       33.58       23.49      2.04 o
  12   4   3       94.81       95.25      6.42 o
  14   4   3       30.88       30.92     11.17 o
  16   4   3       18.76       11.89      7.87 o
  18   4   3       15.86        9.72      7.02 o
 -19   5   3        0.02       -4.46      4.46 o
 -17   5   3        2.75        2.64      4.13 o
 -15   5   3       45.14       53.91      5.43 o
 -13   5   3      203.57      173.70      6.73 o
 -11   5   3      770.59      754.77     11.13 o
  -9   5   3      665.70      759.45     11.34 o
  -7   5   3     4381.51     4610.09     45.63 o
  -5   5   3       29.11       45.60      2.54 o
  -3   5   3       77.93       73.50      2.33 o
  -1   5   3     2441.47     2154.86     20.62 o
   1   5   3      938.80     1152.11     11.67 o
   3   5   3      788.31      841.80      8.56 o
   5   5   3        1.23        0.40      0.97 o
   7   5   3        3.62        4.05      1.29 o
   9   5   3     1632.27     1628.45     19.13 o
  11   5   3       46.99       46.77      2.35 o
  13   5   3        4.05       -0.50      3.73 o
  15   5   3        3.32        7.00      5.84 o
  17   5   3        1.83        2.31      6.12 o
 -20   6   3       55.41       79.38     10.01 o
 -18   6   3        7.48        5.67      4.54 o
 -16   6   3      178.94      187.88      8.87 o
 -14   6   3      275.94      303.40      9.30 o
 -12   6   3        5.37        1.33      2.71 o
 -10   6   3      643.02      623.15     12.22 o
  -8   6   3        5.87        1.38      1.32 o
  -6   6   3     2082.37     2176.90     23.09 o
  -4   6   3     5013.74     5399.48     44.88 o
  -2   6   3      580.94      641.78      7.05 o
   0   6   3     1315.69     1178.90     12.29 o
   2   6   3     1839.81     1717.68     17.96 o
   4   6   3      164.68      170.00      3.33 o
   6   6   3      234.87      236.39      4.14 o
   8   6   3      229.37      213.10      5.21 o
  10   6   3       10.76        7.95      1.87 o
  12   6   3       29.79       31.65      3.72 o
  14   6   3       64.93       67.43      7.72 o
  16   6   3       44.63       46.04     10.58 o
 -19   7   3        7.28       10.40      6.81 o
 -17   7   3       73.66       56.83      9.99 o
 -15   7   3      410.00      356.52     17.05 o
 -13   7   3       41.68       49.09      4.57 o
 -11   7   3      152.30      150.19      5.57 o
  -9   7   3        3.80        8.91      1.77 o
  -7   7   3       35.27       41.62      2.28 o
  -5   7   3      108.89      154.24      5.35 o
  -3   7   3     1422.50     1548.80     24.90 o
  -1   7   3       65.30       77.96      2.22 o
   1   7   3      160.10      131.77      3.46 o
   3   7   3      423.89      483.59      6.52 o
   5   7   3       38.18       25.23      1.68 o
   7   7   3      702.62      694.55      8.77 o
   9   7   3       49.59       51.83      2.88 o
  11   7   3        8.71        8.14      2.35 o
  13   7   3        1.13       -0.80      1.89 o
  15   7   3       59.48       49.62      8.00 o
  17   7   3        7.96        0.14      6.85 o
 -20   8   3       27.92       50.52      9.46 o
 -18   8   3       32.34       22.65      5.50 o
 -16   8   3        1.72        0.39      4.01 o
 -14   8   3        0.15       -0.63      3.12 o
 -12   8   3      328.34      262.70      9.87 o
 -10   8   3       99.28       84.79      3.97 o
  -8   8   3      531.79      635.80      9.37 o
  -6   8   3      149.05      151.49      5.00 o
  -4   8   3      200.98      224.03      5.20 o
  -2   8   3     1173.72     1244.11     14.22 o
   0   8   3      606.30      563.20      6.46 o
   2   8   3     5088.05     5717.63     64.58 o
   4   8   3        9.67        3.42      1.33 o
   6   8   3        1.08       -0.34      1.36 o
   8   8   3      396.04      419.98      7.10 o
  10   8   3      262.32      260.65      8.37 o
  12   8   3       14.40       14.72      2.70 o
  14   8   3        0.22       -1.26      2.71 o
  16   8   3        6.03        6.81      6.75 o
 -19   9   3        0.62       10.95      6.91 o
 -17   9   3        4.07        2.48      4.53 o
 -15   9   3       53.94       38.82      5.61 o
 -13   9   3       18.85       20.63      4.02 o
 -11   9   3        5.78        2.77      2.65 o
  -9   9   3      393.47      361.30      6.97 o
  -7   9   3     3671.26     3493.83     39.28 o
  -5   9   3      545.55      553.93     10.39 o
  -3   9   3      422.26      406.17      7.72 o
  -1   9   3       11.68       12.42      1.44 o
   1   9   3        0.83        1.09      1.30 o
   3   9   3       19.84       15.02      1.82 o
   5   9   3        0.47        0.17      1.35 o
   7   9   3      742.17      775.47     10.17 o
   9   9   3      584.88      605.42     10.60 o
  11   9   3      140.77      149.18     11.18 o
  13   9   3        3.36        8.95      3.23 o
  15   9   3        1.79       -2.62      4.98 o
 -18  10   3       89.69      110.14     11.25 o
 -16  10   3       91.74       82.69      9.44 o
 -14  10   3       13.75       16.35      5.78 o
 -12  10   3      391.40      346.07     10.13 o
 -10  10   3        4.87        9.07      2.56 o
  -8  10   3      220.28      203.53      5.55 o
  -6  10   3      276.66      277.36      6.61 o
  -4  10   3      499.09      479.22      8.09 o
  -2  10   3      296.54      269.27      6.17 o
   0  10   3      257.89      289.49      5.20 o
   2  10   3      242.59      285.87      5.80 o
   4  10   3      130.47      150.66      4.09 o
   6  10   3       13.13       11.07      2.01 o
   8  10   3     1068.98     1060.84     17.49 o
  10  10   3      374.89      385.82     10.77 o
  12  10   3       31.01       26.90      4.18 o
  14  10   3        3.26        4.26      3.28 o
  16  10   3        0.67        5.21     12.05 o
 -17  11   3       43.29       29.83      8.26 o
 -15  11   3       10.56       12.70      5.36 o
 -13  11   3        2.55        4.08      3.73 o
 -11  11   3      280.29      272.21      9.77 o
  -9  11   3       10.77       11.20      3.24 o
  -7  11   3     2410.80     2215.55     25.61 o
  -5  11   3      140.45      143.22      4.72 o
  -3  11   3       61.11       61.82      3.25 o
  -1  11   3       39.29       33.04      2.17 o
   1  11   3      341.10      375.60      6.19 o
   3  11   3      446.58      474.31      9.18 o
   5  11   3      187.40      174.90      5.28 o
   7  11   3        2.94        1.94      3.10 o
   9  11   3       23.25       28.32      4.12 o
  11  11   3       85.44      108.39     10.11 o
  13  11   3        6.59        7.03      8.93 o
  15  11   3      143.41      156.56      7.06 o
 -18  12   3        0.03       -5.20      7.02 o
 -16  12   3      243.91      297.70     17.07 o
 -14  12   3        0.76       -0.98      5.77 o
 -12  12   3      116.74      121.77      6.88 o
 -10  12   3      219.64      222.34      7.09 o
  -8  12   3      167.80      166.20      8.33 o
  -6  12   3      793.05      813.21     12.49 o
  -4  12   3      157.56      142.42      5.48 o
  -2  12   3        8.84        3.38      2.19 o
   0  12   3      278.02      298.29      5.76 o
   2  12   3        8.69        7.51      2.51 o
   4  12   3       57.11       48.01      4.56 o
   6  12   3      153.76      141.00      6.75 o
   8  12   3       49.10       57.60      5.22 o
  10  12   3     1387.28     1392.04     25.90 o
  12  12   3       35.01       26.83      4.98 o
  14  12   3        3.14        6.22      3.73 o
 -17  13   3        7.90        9.74      7.93 o
 -15  13   3        6.69       -2.29      6.67 o
 -13  13   3        9.53       -1.57      5.77 o
 -11  13   3        6.22        4.86      3.74 o
  -9  13   3      398.39      414.58      9.83 o
  -7  13   3       37.59       44.33      4.78 o
  -5  13   3        4.01        9.04      3.29 o
  -3  13   3       54.27       48.70      4.88 o
  -1  13   3       18.88        9.69      3.08 o
   1  13   3      204.71      188.86      7.92 o
   3  13   3      116.54      117.52      6.40 o
   5  13   3        2.54       -0.47      3.11 o
   7  13   3      103.40      109.34      6.64 o
   9  13   3       90.99       90.54      7.99 o
  11  13   3       26.05       41.36      5.29 o
  13  13   3        5.22       -2.31      3.96 o
  15  13   3       12.63       17.79      8.61 o
 -16  14   3        4.51        9.01      7.51 o
 -14  14   3        8.91        8.82      7.21 o
 -12  14   3        0.49        1.34      5.91 o
 -10  14   3       30.83       34.59      6.33 o
  -8  14   3       57.15       64.42      7.36 o
  -6  14   3      805.76      829.46     22.93 o
  -4  14   3      662.17      624.22     23.86 o
  -2  14   3      739.14      699.52     17.82 o
   0  14   3       13.13        5.95      3.72 o
   2  14   3      211.45      212.81      8.62 o
   4  14   3      347.38      297.72     11.75 o
   6  14   3        0.76       -0.67      3.42 o
   8  14   3       90.41       70.58      6.10 o
  10  14   3      129.96      149.23      8.04 o
  12  14   3        0.02        3.29      4.34 o
  14  14   3        9.89       11.22      4.68 o
 -15  15   3       97.29      105.12     12.27 o
 -13  15   3       22.78       26.55      8.35 o
 -11  15   3      267.70      285.35     19.10 o
  -9  15   3       42.55       36.25      6.50 o
  -7  15   3      396.40      403.49     15.09 o
  -5  15   3       36.06       41.88      8.27 o
  -3  15   3      649.62      650.62     16.31 o
  -1  15   3       21.82       25.10      4.84 o
   1  15   3      356.34      353.58     11.51 o
   3  15   3        8.96        9.27      4.33 o
   5  15   3       84.43       75.43      9.87 o
   7  15   3       36.95       29.98      7.72 o
   9  15   3      269.34      259.68     10.49 o
  11  15   3        6.44       10.45      4.58 o
  13  15   3        5.66       12.90      5.23 o
 -14  16   3        0.07       -4.09      7.02 o
 -12  16   3        8.73        4.96      7.23 o
 -10  16   3       95.89       72.43      8.41 o
  -8  16   3        0.21       -0.34      5.15 o
  -6  16   3       17.11       33.34      7.98 o
  -4  16   3      512.94      488.23     25.58 o
  -2  16   3      151.06      139.29     11.97 o
   0  16   3      193.04      177.23     13.84 o
   2  16   3      458.83      472.13     13.82 o
   4  16   3       12.62        7.08      5.12 o
   6  16   3        5.39       14.31      4.88 o
   8  16   3        0.04       -4.03      4.03 o
  10  16   3        3.40        0.99      4.39 o
  12  16   3        0.36        2.81      4.72 o
 -13  17   3       48.75       57.34     10.77 o
 -11  17   3      214.77      230.40     22.14 o
  -9  17   3      331.67      297.01     17.76 o
  -7  17   3       24.75       13.56     15.84 o
  -5  17   3        1.15        3.95      6.19 o
  -3  17   3       74.59       62.78     15.74 o
  -1  17   3      120.34      123.17      9.41 o
   1  17   3       32.04       30.82      5.98 o
   3  17   3       18.37       23.19      6.12 o
   5  17   3        3.54       -4.74      4.74 o
   7  17   3        1.62       -3.61      4.01 o
   9  17   3       13.52       18.07      5.30 o
  11  17   3       41.71       41.35      6.32 o
 -12  18   3       99.62       83.72     17.12 o
 -10  18   3       34.96       32.07     12.89 o
  -8  18   3       47.33       56.01     11.46 o
  -6  18   3       50.27       46.34      9.14 o
  -4  18   3      447.54      489.73     21.50 o
  -2  18   3       81.32       97.29     11.23 o
   0  18   3       13.24        6.82      6.88 o
   2  18   3      101.43       96.55     15.20 o
   4  18   3       11.45       11.44      5.88 o
   6  18   3        2.27       -1.70      4.62 o
   8  18   3        0.28       -2.87      4.73 o
  10  18   3        9.49        7.77      5.27 o
 -11  19   3        0.38      -10.43     10.43 o
  -9  19   3       26.66       19.13      9.10 o
  -7  19   3        3.48        6.40      9.30 o
  -5  19   3       33.89       42.89      9.66 o
  -3  19   3        2.94        4.36     11.12 o
  -1  19   3       40.70       45.53      9.22 o
   1  19   3       12.62       21.64     10.43 o
   3  19   3       23.22       20.76     10.82 o
   5  19   3       30.71       19.87     10.33 o
   7  19   3        2.49        2.64      7.92 o
   9  19   3       20.57       12.83      7.89 o
 -10  20   3        3.99       -2.16     11.61 o
  -8  20   3       10.28       18.47     12.84 o
  -6  20   3        5.35        5.15     10.92 o
  -4  20   3        2.64        7.28      8.01 o
  -2  20   3       50.28       57.70     10.62 o
   0  20   3        1.94       -5.21      9.44 o
   2  20   3       14.92       16.92     10.72 o
   4  20   3        0.07       -0.69      8.85 o
   6  20   3        0.09       -1.18      6.87 o
   8  20   3        0.04       -5.31      9.44 o
  -7  21   3        6.67       -0.36      8.47 o
  -5  21   3        0.91        5.21      7.85 o
  -3  21   3        5.73        9.29      8.77 o
  -1  21   3        2.26       -9.64      9.64 o
   1  21   3        8.97       14.66     11.90 o
   3  21   3        6.79        2.26     10.82 o
   5  21   3        3.26        7.15     11.26 o
  -6  22   3        2.30        4.44      9.53 o
  -4  22   3        4.92       -5.31      9.08 o
  -2  22   3        0.90        8.36     12.69 o
   0  22   3       26.34       15.25     11.81 o
   2  22   3        4.80        5.61     11.41 o
 -20   0   4      147.66      169.70     18.59 o
 -18   0   4      108.30      138.98     11.97 o
 -16   0   4        1.00       -2.90      8.90 o
 -14   0   4     1442.93     1468.77     31.01 o
 -12   0   4     2764.54     2547.48     46.14 o
 -10   0   4       18.38       22.80      3.12 o
  -8   0   4     1359.94     1354.09     22.30 o
  -6   0   4      340.52      362.49      6.52 o
  -4   0   4      357.62      236.42      4.50 o
  -2   0   4     2396.60     2440.89     27.52 o
   0   0   4     8896.79     8774.62    169.31 o
   2   0   4      466.40      522.78     21.25 o
   4   0   4    13165.85    12772.26    343.14 o
   6   0   4        3.64       -0.89      4.82 o
   8   0   4       68.05       76.72      6.00 o
  10   0   4       19.13       27.43      7.33 o
  12   0   4       97.64       85.67      7.28 o
  14   0   4       46.62       20.17      7.38 o
  16   0   4        4.77       13.58      8.07 o
 -21   1   4        0.93        2.15      6.68 o
 -19   1   4        3.77        8.53      4.77 o
 -17   1   4        5.11        4.92      4.08 o
 -15   1   4      288.12      276.10      8.32 o
 -13   1   4     6432.78     6162.37     71.55 o
 -11   1   4      811.42      805.19     11.45 o
  -9   1   4      670.44      713.05      9.96 o
  -7   1   4      212.42      212.01      3.87 o
  -5   1   4       44.34       54.09      2.71 o
  -3   1   4      633.78      618.55      6.16 o
  -1   1   4     2759.43     2675.77     21.08 o
   1   1   4     4216.94     4408.50     92.30 o
   3   1   4     1017.35      920.58     42.45 o
   5   1   4     6637.35     6550.52    129.01 o
   7   1   4       67.50       77.27      3.05 o
   9   1   4        8.68       22.34      6.08 o
  11   1   4       30.87       21.26      3.65 o
  13   1   4       58.41       51.28      6.09 o
  15   1   4        3.08        2.62      4.90 o
  17   1   4        1.30       -1.78      5.70 o
 -20   2   4       50.54       71.39     13.43 o
 -18   2   4        4.80        7.88      4.78 o
 -16   2   4       59.85       74.98      9.41 o
 -14   2   4      720.60      734.27     13.66 o
 -12   2   4     1224.75     1194.95     18.04 o
 -10   2   4      318.53      267.78      5.67 o
  -8   2   4       18.04       11.74      1.41 o
  -6   2   4     3162.83     3408.63     29.10 o
  -4   2   4      841.40      953.75      8.73 o
  -2   2   4      626.76      614.73      5.51 o
   0   2   4      581.24      630.10      5.79 o
   2   2   4        1.90       -0.19      1.22 o
   4   2   4     3541.26     3625.83    105.36 o
   6   2   4      575.42      547.34      8.02 o
   8   2   4      170.05      166.86      5.01 o
  10   2   4       50.37       48.93      3.19 o
  12   2   4      164.70      135.52      5.85 o
  14   2   4       13.25        1.13      4.38 o
  16   2   4        3.69        2.66      5.46 o
 -21   3   4      145.13      179.89     15.99 o
 -19   3   4      138.61      158.78     10.35 o
 -17   3   4      341.38      330.35     11.76 o
 -15   3   4      289.61      289.86      8.62 o
 -13   3   4      331.11      335.45      8.72 o
 -11   3   4      101.63      102.07      4.16 o
  -9   3   4        5.81       23.60      1.72 o
  -7   3   4      813.22     1006.50     13.16 o
  -5   3   4    16432.32    16958.42    156.38 o
  -3   3   4     7060.89     7227.76     61.38 o
  -1   3   4     1989.36     1855.07     17.42 o
   1   3   4     2464.18     2679.46     26.07 o
   3   3   4     4051.80     4552.13     88.15 o
   5   3   4     3394.95     3191.72     39.75 o
   7   3   4      550.55      545.67      8.94 o
   9   3   4      558.68      533.88      9.74 o
  11   3   4        0.10       -2.33      2.33 o
  13   3   4       16.98        5.47      4.45 o
  15   3   4        0.11       -4.20      4.20 o
  17   3   4      101.40      103.47     22.04 o
 -20   4   4       17.77       13.32      6.88 o
 -18   4   4        6.76        7.67      4.81 o
 -16   4   4        9.16       10.95      4.27 o
 -14   4   4      199.92      197.91      6.98 o
 -12   4   4      672.95      640.69     13.05 o
 -10   4   4      290.53      290.95      6.48 o
  -8   4   4      323.43      387.98      7.13 o
  -6   4   4     3538.32     3947.91     33.60 o
  -4   4   4    11514.40    12274.03     94.16 o
  -2   4   4        1.94       -0.07      0.69 o
   0   4   4     1244.28     1279.63     12.50 o
   2   4   4     1421.11     1464.00     13.27 o
   4   4   4      574.09      506.88      7.24 o
   6   4   4      568.70      598.29      8.80 o
   8   4   4     1368.26     1294.21     18.82 o
  10   4   4      585.69      573.94     10.94 o
  12   4   4      558.66      536.34     36.38 o
  14   4   4        5.92        6.21      8.76 o
  16   4   4        0.13       -0.91      5.32 o
 -21   5   4       30.76       24.60     14.95 o
 -19   5   4       20.92        4.45      6.71 o
 -17   5   4       14.53       10.07      4.50 o
 -15   5   4        0.60        1.64      3.00 o
 -13   5   4      245.62      224.01      7.79 o
 -11   5   4       89.82       83.50      3.98 o
  -9   5   4      861.12      897.43     12.96 o
  -7   5   4     2119.13     2279.63     26.25 o
  -5   5   4      379.47      327.76      6.31 o
  -3   5   4     6150.41     6530.71     51.03 o
  -1   5   4     5098.15     4954.29     44.91 o
   1   5   4      884.58      914.11      9.16 o
   3   5   4      939.02     1024.15     10.48 o
   5   5   4     1750.94     1773.68     21.71 o
   7   5   4       74.75       75.58      3.96 o
   9   5   4        0.24       -0.28      2.09 o
  11   5   4       19.33       13.76      3.04 o
  13   5   4        2.53       -4.37      5.95 o
  15   5   4        6.24        6.91      5.52 o
  17   5   4       33.24       36.25     11.66 o
 -20   6   4       12.62       19.63      8.18 o
 -18   6   4       36.95       32.73      7.80 o
 -16   6   4      174.47      163.10      8.69 o
 -14   6   4       49.44       54.97      4.92 o
 -12   6   4       65.34       60.50      4.67 o
 -10   6   4       46.39       54.49      3.42 o
  -8   6   4        1.35        0.53      1.59 o
  -6   6   4      134.70      182.12      4.61 o
  -4   6   4     3045.79     3282.89     44.63 o
  -2   6   4     1336.93     1495.68     13.85 o
   0   6   4      124.30      150.09      3.08 o
   2   6   4      268.72      319.09      4.39 o
   4   6   4     1870.77     1977.20     18.31 o
   6   6   4      417.97      409.84      5.56 o
   8   6   4      899.88      916.93     15.03 o
  10   6   4      103.25      101.50      4.79 o
  12   6   4       19.14       18.65      4.53 o
  14   6   4        6.21       -3.92      6.94 o
  16   6   4       19.83       18.83      6.85 o
 -19   7   4        6.25       -3.77      8.95 o
 -17   7   4       35.72       33.90      6.48 o
 -15   7   4        0.55       -2.93      2.93 o
 -13   7   4       22.90        8.39      3.24 o
 -11   7   4        3.94        5.69      2.38 o
  -9   7   4      389.21      401.96      7.97 o
  -7   7   4       15.23       11.72      3.35 o
  -5   7   4      846.12      830.56     12.22 o
  -3   7   4      413.47      417.99      5.60 o
  -1   7   4     5319.98     5291.51     48.63 o
   1   7   4      504.38      669.90      8.12 o
   3   7   4      165.78      266.54      4.21 o
   5   7   4      101.41      117.75      2.98 o
   7   7   4       88.45      101.77      3.24 o
   9   7   4       13.46       20.03      3.06 o
  11   7   4       32.02       29.99      4.89 o
  13   7   4        0.04       -1.73      4.25 o
  15   7   4       22.03       27.24      6.67 o
 -20   8   4        0.01       -4.76      7.06 o
 -18   8   4       49.96       24.74      7.99 o
 -16   8   4        6.16       -3.44      3.79 o
 -14   8   4      118.50      137.14      9.97 o
 -12   8   4      101.59      108.86      6.55 o
 -10   8   4       28.66       22.98      3.36 o
  -8   8   4        0.01        0.38      1.55 o
  -6   8   4        0.54        2.73      1.65 o
  -4   8   4       60.86       35.27      1.98 o
  -2   8   4      478.80      500.76      6.42 o
   0   8   4      522.90      512.58      8.14 o
   2   8   4      360.09      370.53      5.66 o
   4   8   4      185.14      171.06      3.80 o
   6   8   4     1094.44     1078.75     11.67 o
   8   8   4      317.19      332.41      6.28 o
  10   8   4        0.01       -1.83      1.83 o
  12   8   4      207.19      202.34      9.65 o
  14   8   4       20.90       21.77      5.84 o
  16   8   4        0.55        2.85      6.33 o
 -19   9   4       27.72       20.96      7.91 o
 -17   9   4       14.19       27.08      7.64 o
 -15   9   4       10.91       20.48      4.90 o
 -13   9   4      948.75      905.21     23.59 o
 -11   9   4      132.28      155.03      6.75 o
  -9   9   4      186.59      238.07      6.63 o
  -7   9   4      713.35      646.05     10.71 o
  -5   9   4       64.64       47.34      2.97 o
  -3   9   4       26.54       40.22      2.09 o
  -1   9   4     1691.39     1620.88     15.63 o
   1   9   4       82.11       58.61      2.70 o
   3   9   4      545.27      641.04      9.78 o
   5   9   4      378.50      363.03      6.02 o
   7   9   4      197.48      200.97      4.78 o
   9   9   4        7.93        1.80      2.32 o
  11   9   4       80.08       89.22      6.46 o
  13   9   4        2.72       -1.36      4.47 o
  15   9   4       12.90        6.16      6.16 o
 -18  10   4        0.12       -0.49      6.52 o
 -16  10   4        7.61        3.72      9.64 o
 -14  10   4      183.90      192.03     12.25 o
 -12  10   4      266.29      224.02      9.29 o
 -10  10   4      288.75      252.49      8.58 o
  -8  10   4       23.68       17.06      2.34 o
  -6  10   4        7.23        9.11      2.33 o
  -4  10   4      517.21      529.34     11.11 o
  -2  10   4       29.10       21.56      1.96 o
   0  10   4     1597.62     1662.62     19.27 o
   2  10   4        0.23        0.23      1.56 o
   4  10   4      513.02      561.57     10.95 o
   6  10   4      307.46      299.46      5.77 o
   8  10   4       23.50       20.84      2.67 o
  10  10   4       72.62       78.38      4.38 o
  12  10   4      171.54      183.29     10.21 o
  14  10   4        8.26       -1.36      4.90 o
 -19  11   4        8.11        5.17      7.41 o
 -17  11   4        8.21        5.65      7.37 o
 -15  11   4       19.32       23.01      7.52 o
 -13  11   4       23.23       27.73      5.14 o
 -11  11   4       26.88       21.50      4.04 o
  -9  11   4       30.89       42.02      3.31 o
  -7  11   4      445.65      453.58      9.22 o
  -5  11   4     2264.61     2183.20     26.78 o
  -3  11   4      487.48      477.38      7.62 o
  -1  11   4        0.86       -0.55      1.46 o
   1  11   4       11.38        4.63      1.94 o
   3  11   4       34.95       39.10      2.74 o
   5  11   4       95.81       99.47      4.39 o
   7  11   4       82.79       73.95      5.11 o
   9  11   4       20.05       25.67      4.05 o
  11  11   4       62.92       57.41      4.79 o
  13  11   4       29.47       25.46      6.34 o
  15  11   4       14.30       20.79      6.50 o
 -18  12   4       36.51       34.06      9.21 o
 -16  12   4       20.05       27.62     13.53 o
 -14  12   4        5.59       -1.97      5.94 o
 -12  12   4        0.52       -1.79      4.49 o
 -10  12   4       55.20       42.25      4.72 o
  -8  12   4       19.94       16.07      2.99 o
  -6  12   4      183.89      187.53      5.88 o
  -4  12   4     2898.27     2796.13     36.08 o
  -2  12   4      234.50      237.18      6.22 o
   0  12   4       39.76       39.82      3.80 o
   2  12   4        5.04        4.61      3.03 o
   4  12   4       44.11       44.37      5.52 o
   6  12   4        4.86        5.80      3.32 o
   8  12   4       22.30       25.20      4.29 o
  10  12   4      313.11      334.39     14.68 o
  12  12   4       51.82       53.79      4.87 o
  14  12   4        0.37        3.10      7.43 o
 -17  13   4       14.06       28.99      8.83 o
 -15  13   4       21.97       33.98      8.74 o
 -13  13   4        0.48       -4.65      4.65 o
 -11  13   4      198.98      182.36     14.78 o
  -9  13   4       32.88       15.83      4.90 o
  -7  13   4      310.93      308.38      8.93 o
  -5  13   4     4840.60     4790.30     58.11 o
  -3  13   4      305.20      276.27      8.21 o
  -1  13   4       59.21       60.84      5.64 o
   1  13   4       44.60       39.78      6.15 o
   3  13   4       43.66       46.04      9.09 o
   5  13   4      106.59      107.28      6.34 o
   7  13   4      110.63      111.77      6.55 o
   9  13   4     1087.67     1133.97     22.55 o
  11  13   4       92.36       86.66      6.24 o
  13  13   4      110.66      124.95      6.56 o
 -16  14   4        1.01       -4.07      7.36 o
 -14  14   4       59.41       67.98     10.52 o
 -12  14   4        3.36        6.11      8.16 o
 -10  14   4       42.57       33.28      8.80 o
  -8  14   4      155.29      161.43      9.88 o
  -6  14   4      178.91      164.51      7.68 o
  -4  14   4     1646.03     1706.80     27.61 o
  -2  14   4        9.81        7.14      4.04 o
   0  14   4       66.09       54.73      5.62 o
   2  14   4        4.13       -2.56      3.16 o
   4  14   4       41.28       35.80      5.63 o
   6  14   4       21.40       16.37      4.30 o
   8  14   4        0.13       -2.75      3.70 o
  10  14   4       35.98       42.45      5.68 o
  12  14   4       11.11       12.84      4.36 o
 -15  15   4       25.70       30.27      9.35 o
 -13  15   4       20.97       15.09     11.90 o
 -11  15   4      196.03      191.31     11.60 o
  -9  15   4        0.17        5.16      5.00 o
  -7  15   4        5.46       -3.43      4.58 o
  -5  15   4      365.83      336.52     10.59 o
  -3  15   4      264.51      253.33     10.19 o
  -1  15   4      151.17      125.19      7.48 o
   1  15   4       51.03       37.42      5.09 o
   3  15   4       45.66       37.20      5.98 o
   5  15   4       12.20       11.33      4.11 o
   7  15   4        0.09       -3.75      3.75 o
   9  15   4        2.27        2.74      4.01 o
  11  15   4       23.68       13.06      4.75 o
 -14  16   4       53.08       81.43     11.99 o
 -12  16   4      169.05      185.45     14.96 o
 -10  16   4      126.82      145.13     13.95 o
  -8  16   4       36.54       34.14      6.64 o
  -6  16   4       10.04        6.59      5.12 o
  -4  16   4       24.87       28.01      7.54 o
  -2  16   4      164.21      192.98     11.64 o
   0  16   4        0.53       -0.28      3.72 o
   2  16   4      172.83      160.65      9.83 o
   4  16   4      407.01      374.74     14.49 o
   6  16   4       24.61       25.21      5.19 o
   8  16   4       35.48       28.86      5.73 o
  10  16   4       10.71        5.73      4.63 o
 -13  17   4       83.68       79.97     12.10 o
 -11  17   4       79.11       89.79     15.67 o
  -9  17   4        5.97        1.70      6.53 o
  -7  17   4        0.00       -4.70     10.43 o
  -5  17   4        5.72        9.06     14.31 o
  -3  17   4       37.02       30.85      7.69 o
  -1  17   4        2.30        1.76      4.24 o
   1  17   4       48.07       48.60      7.13 o
   3  17   4      231.68      252.92     12.34 o
   5  17   4       34.60       46.22      6.18 o
   7  17   4        6.83       -2.71      4.20 o
   9  17   4        3.39        3.21      4.68 o
 -12  18   4       56.53       28.98     18.25 o
 -10  18   4       16.79       31.83     10.62 o
  -8  18   4        9.12        4.97      7.04 o
  -6  18   4        7.64       13.61      7.55 o
  -4  18   4       16.17        5.95      7.05 o
  -2  18   4       20.42       12.77      6.96 o
   0  18   4       18.23       37.19      8.47 o
   2  18   4       28.89       23.89      6.53 o
   4  18   4       48.99       60.35     10.58 o
   6  18   4       36.56       47.09      6.65 o
   8  18   4       11.62        2.07      5.34 o
 -11  19   4        5.00       -3.34     11.12 o
  -9  19   4        3.39       -1.31      7.87 o
  -7  19   4       57.67       60.85     11.20 o
  -5  19   4        1.63        1.71      7.23 o
  -3  19   4        1.45        0.65      6.92 o
  -1  19   4        6.39       29.71     11.31 o
   1  19   4        7.03       21.35     10.13 o
   3  19   4        1.85        7.48      9.05 o
   5  19   4       66.86       59.83      8.26 o
   7  19   4        7.27        6.18      6.06 o
 -10  20   4        5.49        7.77     11.51 o
  -8  20   4        3.35        8.71      9.03 o
  -6  20   4       11.53       12.15      8.49 o
  -4  20   4       14.68        8.12      8.33 o
  -2  20   4        0.04        3.54     10.53 o
   0  20   4        7.86        1.38      8.46 o
   2  20   4       17.18       21.54     11.12 o
   4  20   4        2.95        5.90      8.85 o
   6  20   4        8.13       -0.35      7.18 o
  -7  21   4        0.01        9.56      8.61 o
  -5  21   4        2.13      -10.23     10.72 o
  -3  21   4        7.10        4.62     12.10 o
  -1  21   4       20.26       19.68     13.18 o
   1  21   4        4.18       -9.05      9.05 o
   3  21   4       55.22       52.34     13.87 o
  -4  22   4       76.29       82.34     19.18 o
  -2  22   4        4.56       -8.85     11.41 o
   0  22   4        5.05       11.81     11.61 o
 -21   1   5        3.32       -5.46      6.68 o
 -19   1   5       20.80       22.67     16.08 o
 -17   1   5        5.43        6.50      4.28 o
 -15   1   5       39.00       44.60      4.39 o
 -13   1   5     3479.83     3393.03     36.82 o
 -11   1   5      102.87      108.36      4.11 o
  -9   1   5        9.74       17.24      2.05 o
  -7   1   5      471.81      394.53      6.06 o
  -5   1   5       73.68       80.87      2.48 o
  -3   1   5       11.66       19.64      1.35 o
  -1   1   5     2530.27     2716.45     21.49 o
   1   1   5      904.45      905.08     32.66 o
   3   1   5     8011.86     8458.74    163.89 o
   5   1   5      927.40      979.13     34.14 o
   7   1   5        1.79       -1.18      5.51 o
   9   1   5        0.01        0.02      1.65 o
  11   1   5        5.01        5.98      2.50 o
  13   1   5       24.80       23.12      4.73 o
  15   1   5        0.72       -2.21      7.43 o
  17   1   5       22.44        1.90      9.64 o
 -20   2   5        9.53       24.79      8.16 o
 -18   2   5      204.81      214.39     14.08 o
 -16   2   5      228.68      255.89      8.44 o
 -14   2   5     1324.07     1313.07     20.47 o
 -12   2   5      404.70      393.35      7.91 o
 -10   2   5     1029.09      999.94     12.08 o
  -8   2   5       12.91       26.64      2.68 o
  -6   2   5     5386.56     5605.17     46.32 o
  -4   2   5     2091.60     2046.11     17.93 o
  -2   2   5      184.47      190.65      2.73 o
   0   2   5     1138.96     1045.01     11.83 o
   2   2   5       67.68       67.32      5.77 o
   4   2   5     2991.83     3070.20     65.39 o
   6   2   5      102.18       97.00     12.10 o
   8   2   5      843.49      872.82     15.21 o
  10   2   5       13.33       12.10      2.31 o
  12   2   5      158.63      138.92      5.81 o
  14   2   5        0.02       -1.52      4.24 o
  16   2   5       11.75        7.80      5.42 o
 -21   3   5        3.29        5.57      7.44 o
 -19   3   5       83.95       82.75     10.37 o
 -17   3   5       74.58       87.23      7.10 o
 -15   3   5      123.18      100.35      5.72 o
 -13   3   5        0.45       -2.60      2.60 o
 -11   3   5       45.41       56.85      2.57 o
  -9   3   5      284.14      280.37      6.17 o
  -7   3   5      164.19      167.44      3.55 o
  -5   3   5     8402.70     8837.85     71.67 o
  -3   3   5     1373.50     1479.98     13.99 o
  -1   3   5      387.31      457.09      4.68 o
   1   3   5        4.11       15.69      1.03 o
   3   3   5      690.20      725.34     29.71 o
   5   3   5       17.26       26.56      7.67 o
   7   3   5       75.00       75.23      2.90 o
   9   3   5      125.28      106.85      4.09 o
  11   3   5       24.23       22.55      2.98 o
  13   3   5       70.21       54.99      6.26 o
  15   3   5        6.68       -1.12      7.72 o
 -20   4   5        8.24       19.79      9.59 o
 -18   4   5       24.66       28.28      7.47 o
 -16   4   5       73.59       66.86      5.90 o
 -14   4   5     1447.57     1394.33     21.56 o
 -12   4   5      427.79      425.74      8.79 o
 -10   4   5       88.10       61.35      3.39 o
  -8   4   5       56.94       55.34      2.97 o
  -6   4   5       24.06       22.86      1.90 o
  -4   4   5     3281.16     3521.97     28.48 o
  -2   4   5      483.14      485.79      6.04 o
   0   4   5      568.61      602.79      6.35 o
   2   4   5      213.56      217.92      3.60 o
   4   4   5      183.69      104.85      2.87 o
   6   4   5      698.01      701.11     10.74 o
   8   4   5       31.12       28.13      2.54 o
  10   4   5      136.36      139.52      5.15 o
  12   4   5       39.30       33.73      4.97 o
  14   4   5       34.93       47.32      6.61 o
  16   4   5        3.88        6.35      5.88 o
 -21   5   5       60.68       77.55     11.12 o
 -19   5   5      252.48      305.72     17.22 o
 -17   5   5        1.67        4.43      6.05 o
 -15   5   5        3.91        7.99      3.33 o
 -13   5   5      660.70      565.97     12.71 o
 -11   5   5       59.83       70.02      3.88 o
  -9   5   5       17.11       18.07      2.30 o
  -7   5   5      343.74      372.12      7.31 o
  -5   5   5     4452.49     5060.32     40.43 o
  -3   5   5     1654.30     1867.99     18.60 o
  -1   5   5     1020.14     1268.12     12.96 o
   1   5   5     1002.32     1146.82     11.05 o
   3   5   5      295.38      312.85      5.47 o
   5   5   5       14.56       14.93      1.67 o
   7   5   5     1367.93     1306.65     17.20 o
   9   5   5      134.86      135.47      6.75 o
  11   5   5      281.32      277.41      7.66 o
  13   5   5        3.05       -1.47      4.02 o
  15   5   5        9.09       10.26      5.55 o
 -20   6   5        0.01       -3.01      9.99 o
 -18   6   5        4.34       -6.59      7.92 o
 -16   6   5        3.45       -2.27      3.27 o
 -14   6   5      161.77      134.32      6.81 o
 -12   6   5       27.47        8.44      2.67 o
 -10   6   5       28.56       34.54      3.02 o
  -8   6   5     1488.72     1552.43     19.68 o
  -6   6   5        2.34        0.08      0.94 o
  -4   6   5      121.11      161.94      3.34 o
  -2   6   5     3944.75     3816.31     37.86 o
   0   6   5        1.14       -0.19      0.98 o
   2   6   5      212.34      227.84      3.50 o
   4   6   5        6.79        4.51      1.63 o
   6   6   5      296.15      297.48      6.75 o
   8   6   5      106.27      103.88      4.47 o
  10   6   5       21.46       12.28      2.97 o
  12   6   5      141.58      149.77     16.24 o
  14   6   5        6.22       -2.84      4.71 o
  16   6   5       14.93       19.48      6.89 o
 -19   7   5        1.16       -4.09      6.65 o
 -17   7   5       94.12       86.89     10.26 o
 -15   7   5        4.79        0.94      3.47 o
 -13   7   5      525.35      466.96     11.71 o
 -11   7   5      658.12      540.19     10.26 o
  -9   7   5       79.29       75.58      3.83 o
  -7   7   5       34.70       39.15      2.91 o
  -5   7   5     1018.75     1056.32     10.55 o
  -3   7   5     3468.42     3308.75     28.65 o
  -1   7   5      600.93      591.11      7.62 o
   1   7   5       65.29       63.09      2.12 o
   3   7   5      869.85      892.40     10.01 o
   5   7   5       16.41       14.28      1.33 o
   7   7   5       26.85       27.02      2.68 o
   9   7   5      238.45      227.89      6.95 o
  11   7   5      111.51      101.72      7.05 o
  13   7   5       65.53       80.53      7.28 o
  15   7   5        0.21        3.23      5.49 o
 -20   8   5        7.25        3.64      7.85 o
 -18   8   5       47.67       55.76      9.53 o
 -16   8   5       68.37       71.04      9.63 o
 -14   8   5      150.08      114.77      6.66 o
 -12   8   5       61.52       57.46      4.98 o
 -10   8   5        6.79       11.20      2.64 o
  -8   8   5       59.19       54.64      3.37 o
  -6   8   5      145.12      141.85      5.04 o
  -4   8   5       68.59       88.92      2.79 o
  -2   8   5      992.97      845.48     11.49 o
   0   8   5      186.89      187.24      4.09 o
   2   8   5      152.32      182.84      3.99 o
   4   8   5      881.71      972.03     10.64 o
   6   8   5       11.28       14.80      1.51 o
   8   8   5       26.45       29.04      4.34 o
  10   8   5       48.49       49.44      5.56 o
  12   8   5        6.59       15.15      5.03 o
  14   8   5       22.17       20.42      5.62 o
 -19   9   5       46.46       57.20     10.20 o
 -17   9   5        0.79       -3.02      6.84 o
 -15   9   5        6.33        8.27      5.33 o
 -13   9   5      138.66      117.58      7.52 o
 -11   9   5       50.35       29.11      4.11 o
  -9   9   5       16.47       15.20      2.75 o
  -7   9   5       10.20        8.81      3.69 o
  -5   9   5        0.83        4.53      1.85 o
  -3   9   5      685.35      702.96      8.54 o
  -1   9   5       17.54        9.41      2.63 o
   1   9   5       18.08       20.56      1.86 o
   3   9   5      102.52      113.00      3.16 o
   5   9   5       59.43       71.05      2.84 o
   7   9   5      246.98      222.46      5.24 o
   9   9   5       14.46       15.10      4.42 o
  11   9   5      158.87      184.86      9.65 o
  13   9   5        4.02        1.75      4.87 o
  15   9   5       37.07       35.03      6.76 o
 -18  10   5       59.90       68.52     10.69 o
 -16  10   5      279.91      282.49     16.34 o
 -14  10   5       56.67       52.18      7.04 o
 -12  10   5      155.45      129.19      8.87 o
 -10  10   5      882.55      817.74     13.67 o
  -8  10   5       27.07       23.01      2.74 o
  -6  10   5      423.97      431.69     10.36 o
  -4  10   5      232.15      255.59      6.32 o
  -2  10   5       71.52       76.45      3.48 o
   0  10   5       73.32       67.76      3.13 o
   2  10   5      235.56      227.80      4.85 o
   4  10   5      209.84      235.43      5.22 o
   6  10   5       32.27       36.20      2.71 o
   8  10   5       54.59       69.05      3.39 o
  10  10   5       40.79       42.22      6.01 o
  12  10   5       22.83       24.69      5.83 o
  14  10   5        0.54       -2.67      5.79 o
 -19  11   5       90.59      115.42     13.46 o
 -17  11   5        5.43       11.12     10.08 o
 -15  11   5       98.38       98.03     16.08 o
 -13  11   5        1.69        2.29      4.65 o
 -11  11   5      166.62      138.24      9.06 o
  -9  11   5      440.94      412.54     12.80 o
  -7  11   5       11.74        7.12      4.35 o
  -5  11   5     5192.38     4993.79     85.84 o
  -3  11   5     2480.28     2459.66     25.65 o
  -1  11   5      197.18      189.64      7.38 o
   1  11   5       80.16       83.74      3.87 o
   3  11   5       19.88       32.19      3.02 o
   5  11   5      220.42      233.69      6.25 o
   7  11   5        7.75        4.56      2.47 o
   9  11   5       30.86       34.03      2.80 o
  11  11   5      148.75      137.19      9.47 o
  13  11   5      100.48       94.55      9.35 o
 -18  12   5      379.53      448.30     22.53 o
 -16  12   5        3.09        0.26      6.60 o
 -14  12   5      142.62      182.26     13.53 o
 -12  12   5       54.58       30.50      6.08 o
 -10  12   5      104.05       92.50     10.49 o
  -8  12   5      211.01      208.33      8.64 o
  -6  12   5     1063.64     1050.57     19.15 o
  -4  12   5     3166.69     3192.52     44.26 o
  -2  12   5      439.68      410.29     13.40 o
   0  12   5       35.34       26.43      3.66 o
   2  12   5      145.02      157.53      7.92 o
   4  12   5        0.61       -2.69      2.69 o
   6  12   5        3.72        4.46      3.13 o
   8  12   5       13.40       19.03      3.81 o
  10  12   5        0.09        0.50      2.59 o
  12  12   5      132.30      146.19     10.17 o
 -17  13   5       21.59       19.46      9.03 o
 -15  13   5        0.20        9.53      7.26 o
 -13  13   5        4.00        4.58      6.02 o
 -11  13   5        3.50        0.72      4.84 o
  -9  13   5        0.17       -4.03      4.03 o
  -7  13   5       38.85       43.15      5.39 o
  -5  13   5      106.18      110.95      5.91 o
  -3  13   5      255.73      259.03      7.94 o
  -1  13   5        6.28        1.84      3.00 o
   1  13   5        0.17       -3.84      3.84 o
   3  13   5        0.89       -2.36      2.99 o
   5  13   5       36.89       33.25      4.57 o
   7  13   5      190.20      175.59      8.10 o
   9  13   5      125.27      127.74      6.82 o
  11  13   5        3.96        8.79      5.63 o
  13  13   5       13.32       11.25      7.33 o
 -16  14   5       36.01       31.01      9.81 o
 -14  14   5       19.48       14.19      7.36 o
 -12  14   5       11.94        3.83      7.91 o
 -10  14   5        0.17        3.01      4.75 o
  -8  14   5       82.04       75.81      7.72 o
  -6  14   5      178.42      196.04      7.60 o
  -4  14   5     2238.58     2278.11     31.64 o
  -2  14   5        5.84        0.24      3.26 o
   0  14   5       33.74       29.56      6.62 o
   2  14   5      111.26      100.41      7.56 o
   4  14   5       41.42       37.97      4.91 o
   6  14   5       38.67       18.27      4.25 o
   8  14   5        0.45       -3.32      3.32 o
  10  14   5        0.01        6.12      3.73 o
  12  14   5       74.18       86.13     11.30 o
 -15  15   5       23.09       27.80      9.98 o
 -13  15   5      164.54      166.55     11.76 o
 -11  15   5       23.44       28.67      7.01 o
  -9  15   5       84.39       71.59      8.16 o
  -7  15   5      196.47      182.92     10.75 o
  -5  15   5       20.24       18.03      4.41 o
  -3  15   5       49.03       53.56      5.89 o
  -1  15   5       90.80       79.59      7.39 o
   1  15   5       45.85       41.36      6.30 o
   3  15   5      553.22      522.96     16.34 o
   5  15   5       14.24       11.05      4.19 o
   7  15   5       21.34       21.20      4.69 o
   9  15   5       96.93      112.32      7.13 o
  11  15   5      112.13      108.98      6.85 o
 -14  16   5        3.50       16.49      9.56 o
 -12  16   5        2.59       -1.53      6.09 o
 -10  16   5        2.45        5.86      5.69 o
  -8  16   5       42.78       44.13      7.23 o
  -6  16   5       61.82       56.52      7.49 o
  -4  16   5      126.41      133.14      8.39 o
  -2  16   5       23.73       27.12      6.00 o
   0  16   5       67.34       67.88      7.42 o
   2  16   5       50.23       52.49      8.31 o
   4  16   5      247.65      237.02     10.17 o
   6  16   5       55.23       55.42      6.27 o
   8  16   5       30.93       31.98      6.33 o
  10  16   5       15.08       12.74      4.71 o
 -13  17   5       70.59       64.34     11.65 o
 -11  17   5       46.70       62.29      8.97 o
  -9  17   5      163.83      192.76     12.38 o
  -7  17   5       38.77       42.06     11.03 o
  -5  17   5       25.66       18.59      7.23 o
  -3  17   5       12.14        7.17     12.89 o
  -1  17   5      113.61      101.43      8.80 o
   1  17   5       64.87       47.88      6.97 o
   3  17   5        3.46        1.69      5.36 o
   5  17   5        1.27        0.51      4.38 o
   7  17   5       32.93       30.77      5.66 o
   9  17   5       87.95      100.57      7.62 o
 -12  18   5       57.80       71.51      9.96 o
 -10  18   5       37.11       42.31      8.34 o
  -8  18   5        5.17        3.76      6.13 o
  -6  18   5       22.71       26.37      8.26 o
  -4  18   5       10.35        8.46      9.64 o
  -2  18   5       25.33       31.78     10.92 o
   0  18   5        0.00        3.01      5.56 o
   2  18   5       59.67       58.32      7.96 o
   4  18   5       40.09       18.66      5.44 o
   6  18   5        0.00       -5.13      5.20 o
   8  18   5       21.10       26.59      5.85 o
 -11  19   5       17.08        6.38      9.51 o
  -9  19   5        5.85        7.27     15.30 o
  -7  19   5        1.58       -2.06      6.98 o
  -5  19   5        6.45       -7.87      7.87 o
  -3  19   5       20.76       35.32     12.59 o
  -1  19   5        2.81        3.54      9.35 o
   1  19   5        5.41        4.92      9.54 o
   3  19   5        0.35        1.52      6.85 o
   5  19   5       17.16       14.94      5.84 o
   7  19   5        9.19       11.19      5.44 o
 -10  20   5       21.74       26.50     10.51 o
  -8  20   5        0.32       -1.28      7.64 o
  -6  20   5       17.68        5.90     11.12 o
  -4  20   5        0.08       11.81     10.82 o
  -2  20   5       55.28       65.52     14.66 o
   0  20   5        1.22        2.95      9.94 o
   2  20   5        1.06       -4.82      8.85 o
   4  20   5       17.74       27.42      8.69 o
  -7  21   5       20.21       18.20     13.67 o
  -5  21   5       99.34      144.91     21.64 o
  -3  21   5        1.41       36.20     13.67 o
  -1  21   5        0.29       -9.94      9.94 o
   1  21   5       13.68       16.33     11.22 o
   3  21   5        6.57       17.61     11.22 o
 -20   0   6        9.99        2.95     10.43 o
 -18   0   6      311.95      259.13     21.25 o
 -16   0   6       14.55        9.40      4.92 o
 -14   0   6      437.53      406.16     14.14 o
 -12   0   6     4276.67     4108.05     61.16 o
 -10   0   6     3277.94     3305.96     49.51 o
  -8   0   6     2915.87     3065.34     40.42 o
  -6   0   6     5372.07     5254.40     54.73 o
  -4   0   6      107.43       90.94      3.06 o
  -2   0   6     7157.58     7381.11     80.36 o
   0   0   6       95.71       83.92      8.36 o
   2   0   6     4167.21     4384.13    126.22 o
   4   0   6     1781.22     1661.41     57.06 o
   6   0   6      889.65      846.45     37.29 o
   8   0   6       29.83       25.13      3.32 o
  10   0   6      302.33      273.12     21.10 o
  12   0   6       43.79       52.40      5.50 o
  14   0   6        6.14        7.87      6.20 o
  16   0   6       26.14       27.05      8.85 o
 -21   1   6       80.40       78.61     11.34 o
 -19   1   6       74.00       67.97     11.07 o
 -17   1   6       26.09       23.62      5.22 o
 -15   1   6      985.20      960.94     17.12 o
 -13   1   6     2607.15     2603.64     29.73 o
 -11   1   6      506.20      493.32      8.79 o
  -9   1   6      344.96      366.16      6.78 o
  -7   1   6     1525.51     1594.52     13.97 o
  -5   1   6        0.16        2.85      0.85 o
  -3   1   6      775.79      829.31      7.86 o
  -1   1   6     3936.58     4279.98     43.97 o
   1   1   6       57.80       61.44      5.77 o
   3   1   6      158.85      145.43      9.21 o
   5   1   6      886.98      982.50     28.07 o
   7   1   6      253.71      285.69     20.95 o
   9   1   6       39.63       35.43      2.37 o
  11   1   6      120.49      112.87      4.73 o
  13   1   6       17.81       17.41      4.63 o
  15   1   6        3.86        2.88      4.65 o
 -20   2   6        7.51       13.66      7.75 o
 -18   2   6       33.87       36.40      8.49 o
 -16   2   6      324.34      337.37     12.17 o
 -14   2   6      198.59      195.75      7.71 o
 -12   2   6     1895.81     1765.31     21.53 o
 -10   2   6      252.99      204.55      4.38 o
  -8   2   6      154.09      207.04      3.75 o
  -6   2   6     1332.39     1286.65     11.50 o
  -4   2   6     1317.76     1370.73     12.75 o
  -2   2   6      525.01      606.44      5.97 o
   0   2   6     2976.96     3015.51     29.62 o
   2   2   6      610.34      539.50     17.28 o
   4   2   6       21.69       29.29      5.70 o
   6   2   6      985.01      937.15     39.55 o
   8   2   6       53.78       53.42      2.48 o
  10   2   6        9.14        6.14      2.15 o
  12   2   6       21.95       16.15      3.09 o
  14   2   6        0.01        0.80      4.21 o
  16   2   6        8.37       12.71      5.90 o
 -21   3   6       36.79       45.83      9.77 o
 -19   3   6       66.80       97.10     11.27 o
 -17   3   6       21.92       19.90      5.04 o
 -15   3   6      226.17      196.61      8.26 o
 -13   3   6       80.57       84.35      4.40 o
 -11   3   6      315.17      265.04      6.87 o
  -9   3   6       14.05       10.24      1.94 o
  -7   3   6      378.83      497.05      6.25 o
  -5   3   6      389.28      395.25      5.22 o
  -3   3   6     1252.89     1337.25     12.36 o
  -1   3   6        2.88       -0.59      0.68 o
   1   3   6      211.58      208.61      5.33 o
   3   3   6      715.05      748.95     31.78 o
   5   3   6      295.09      365.67     22.63 o
   7   3   6     2095.00     1985.93     28.52 o
   9   3   6       10.70        8.80      2.06 o
  11   3   6        9.99       10.72      2.67 o
  13   3   6        3.27        4.14      4.30 o
  15   3   6        4.43       -1.08      4.83 o
 -20   4   6      198.04      230.99     16.20 o
 -18   4   6       40.23       25.86      7.68 o
 -16   4   6        6.34       11.40      4.61 o
 -14   4   6      437.86      455.58     13.32 o
 -12   4   6       40.00       21.58      3.00 o
 -10   4   6      586.48      568.41      9.92 o
  -8   4   6      213.97      198.47      4.86 o
  -6   4   6      201.84      250.29      4.51 o
  -4   4   6      630.56      673.68      9.47 o
  -2   4   6      274.37      242.69      3.75 o
   0   4   6      321.88      339.28      4.07 o
   2   4   6       14.29        2.12      1.10 o
   4   4   6     1018.68      992.88     13.66 o
   6   4   6      177.81      171.15      4.17 o
   8   4   6       12.23       15.22      2.24 o
  10   4   6        9.99        7.53      2.44 o
  12   4   6      195.91      178.87      8.42 o
  14   4   6        5.64        1.70      4.69 o
 -21   5   6       14.81        2.29      7.79 o
 -19   5   6       27.93       26.81     11.41 o
 -17   5   6      316.78      328.47     12.61 o
 -15   5   6        0.65        0.70      3.82 o
 -13   5   6      119.21      139.07      8.89 o
 -11   5   6      163.51      173.62      5.62 o
  -9   5   6      191.70      138.27      6.15 o
  -7   5   6      134.52      145.36      3.45 o
  -5   5   6      134.37      134.66      2.85 o
  -3   5   6      700.44      699.77      8.50 o
  -1   5   6     1348.06     1332.50     12.99 o
   1   5   6       49.23       46.89      1.77 o
   3   5   6       97.57       71.70      2.80 o
   5   5   6      921.63      943.21     13.96 o
   7   5   6       34.93       29.08      2.64 o
   9   5   6        2.95        1.22      2.25 o
  11   5   6       21.87       16.81      3.51 o
  13   5   6        0.00       -1.36      4.71 o
  15   5   6       23.54       16.68      7.87 o
 -20   6   6       29.87       30.41      8.93 o
 -18   6   6       82.30       84.27     10.71 o
 -16   6   6       48.32       42.74      6.09 o
 -14   6   6      370.14      323.13     15.71 o
 -12   6   6      185.56      188.20      6.22 o
 -10   6   6        1.63       -2.03      2.03 o
  -8   6   6       67.58       69.81      4.22 o
  -6   6   6       10.09        3.91      1.16 o
  -4   6   6      430.72      430.99      7.42 o
  -2   6   6     2358.15     2435.74     23.71 o
   0   6   6      100.41      136.04      2.96 o
   2   6   6       27.90       24.02      1.86 o
   4   6   6      278.50      252.05      7.52 o
   6   6   6     1602.14     1597.03     22.65 o
   8   6   6      147.20      150.14      5.83 o
  10   6   6      179.51      172.52      6.16 o
  12   6   6       15.97       12.04      4.45 o
  14   6   6       41.22       44.21      6.78 o
 -19   7   6       35.74       25.21      9.10 o
 -17   7   6       35.42       34.41     10.08 o
 -15   7   6        4.53        6.30      6.26 o
 -13   7   6       16.58       18.86      5.87 o
 -11   7   6      391.81      291.36      7.43 o
  -9   7   6      132.66      112.31      7.63 o
  -7   7   6      105.17      127.58      3.49 o
  -5   7   6      837.71      863.52      9.73 o
  -3   7   6     1537.40     1543.73     23.77 o
  -1   7   6       59.13       40.87      2.04 o
   1   7   6        7.30        5.36      1.20 o
   3   7   6      125.45      125.67      3.46 o
   5   7   6       64.30       76.08      3.74 o
   7   7   6      186.24      163.27      5.53 o
   9   7   6       51.23       47.21      4.05 o
  11   7   6       21.64       24.78      4.86 o
  13   7   6       11.55       14.29      5.05 o
  15   7   6        2.18        8.03      5.92 o
 -20   8   6       29.02       45.34     10.13 o
 -18   8   6       65.88       61.19     10.29 o
 -16   8   6       97.15       89.84      8.77 o
 -14   8   6        3.28       -2.07      5.15 o
 -12   8   6      279.55      218.99     10.64 o
 -10   8   6       63.34       66.30      6.25 o
  -8   8   6       20.31        5.91      2.58 o
  -6   8   6        2.35        1.78      1.19 o
  -4   8   6      563.68      598.28      8.54 o
  -2   8   6        0.16        2.50      1.94 o
   0   8   6      378.48      393.95      5.98 o
   2   8   6        0.00       -1.32      1.32 o
   4   8   6       39.11       26.27      3.26 o
   6   8   6      160.60      158.91      5.60 o
   8   8   6       23.71       22.16      3.29 o
  10   8   6        3.30       -3.71      3.71 o
  12   8   6       25.11       17.79      5.09 o
  14   8   6        0.03        0.37      4.74 o
 -19   9   6       39.57       44.24     20.41 o
 -17   9   6       15.96       29.63      9.49 o
 -15   9   6        9.55        3.33      5.29 o
 -13   9   6       26.34       30.44      6.01 o
 -11   9   6      535.78      420.59     11.25 o
  -9   9   6      321.64      331.22      9.29 o
  -7   9   6       75.39       84.28      4.10 o
  -5   9   6     1064.89     1056.46     11.82 o
  -3   9   6      266.59      247.77      6.22 o
  -1   9   6       35.87       39.54      2.37 o
   1   9   6       75.73       53.42      2.39 o
   3   9   6      451.18      547.87      7.56 o
   5   9   6        0.00       -1.82      1.82 o
   7   9   6       14.55       10.41      2.98 o
   9   9   6        8.23        5.70      4.28 o
  11   9   6       25.91       29.32      5.67 o
  13   9   6        3.30        1.69      5.21 o
 -18  10   6       25.43       16.82     12.64 o
 -16  10   6       31.67       31.03      8.20 o
 -14  10   6        7.77        4.35      4.82 o
 -12  10   6        1.47       -1.81      5.86 o
 -10  10   6      151.99      117.39      6.40 o
  -8  10   6        3.66        2.86      2.93 o
  -6  10   6     2053.54     1991.72     29.74 o
  -4  10   6      147.19      151.96      5.12 o
  -2  10   6     3918.70     3874.83     43.00 o
   0  10   6       53.48       44.05      3.50 o
   2  10   6       63.74       68.64      2.98 o
   4  10   6        1.29       -1.53      1.53 o
   6  10   6        0.61        1.36      2.52 o
   8  10   6       18.33       23.65      4.96 o
  10  10   6       75.62       84.69      7.51 o
  12  10   6      152.50      172.13     10.21 o
 -19  11   6      105.00      178.70     21.64 o
 -17  11   6       18.98       17.92      8.40 o
 -15  11   6        0.30        4.38      5.58 o
 -13  11   6      134.83      137.70      9.78 o
 -11  11   6       24.27       26.61      5.71 o
  -9  11   6       34.25       30.14      4.37 o
  -7  11   6       80.25       64.84      6.54 o
  -5  11   6      116.14      108.88      5.79 o
  -3  11   6      534.43      533.46     11.78 o
  -1  11   6       10.36       12.23      2.83 o
   1  11   6       23.04       28.85      2.95 o
   3  11   6        0.85       -2.07      2.07 o
   5  11   6        1.21       -0.53      2.83 o
   7  11   6        1.25       -2.88      3.77 o
   9  11   6      191.07      217.16     10.78 o
  11  11   6       58.62       67.64      7.50 o
  13  11   6        6.19       15.40      6.08 o
 -18  12   6        2.16       12.22      8.95 o
 -16  12   6        6.86        6.15      9.15 o
 -14  12   6        8.81        5.44      5.59 o
 -12  12   6       27.44       19.96      5.96 o
 -10  12   6      284.13      279.30     13.01 o
  -8  12   6      202.10      190.60      7.93 o
  -6  12   6       80.56       87.45      5.71 o
  -4  12   6      217.93      235.16      8.81 o
  -2  12   6       38.07       34.92      4.15 o
   0  12   6       10.81        8.22      3.55 o
   2  12   6      236.04      215.31      8.17 o
   4  12   6        0.81       -2.78      2.78 o
   6  12   6       30.75       30.48      3.11 o
   8  12   6       34.25       39.32      6.25 o
  10  12   6       16.43       20.55      9.05 o
  12  12   6       24.64       21.88      6.39 o
 -17  13   6        9.03        5.09     13.33 o
 -15  13   6      102.95      101.58     10.35 o
 -13  13   6       43.22       53.09     10.87 o
 -11  13   6       56.27       68.43      7.72 o
  -9  13   6        7.29        0.59      4.33 o
  -7  13   6        3.78        2.80      3.54 o
  -5  13   6        0.41        0.39      3.27 o
  -3  13   6     1405.30     1401.95     21.59 o
  -1  13   6       27.77       11.43      4.16 o
   1  13   6       47.42       30.13      5.16 o
   3  13   6      229.44      208.20      8.39 o
   5  13   6       10.54       16.30      3.88 o
   7  13   6      220.37      227.63      8.12 o
   9  13   6       11.99       28.11      6.24 o
  11  13   6      213.72      197.94     18.81 o
 -16  14   6        1.06        1.62      7.84 o
 -14  14   6        0.43       -0.62      6.60 o
 -12  14   6      105.28      101.62     12.96 o
 -10  14   6      246.24      266.70     13.18 o
  -8  14   6       42.73       57.72     11.39 o
  -6  14   6        1.21       -1.91      3.07 o
  -4  14   6      131.44      139.14      6.49 o
  -2  14   6      237.29      278.31     10.63 o
   0  14   6      119.63      146.71      8.83 o
   2  14   6      360.64      334.85     12.31 o
   4  14   6        0.53        3.55      3.45 o
   6  14   6        0.69        1.67      3.49 o
   8  14   6       53.90       60.04      7.01 o
  10  14   6        0.06       -2.07      5.62 o
 -15  15   6        4.06       14.38      8.97 o
 -13  15   6       74.88       87.77     10.96 o
 -11  15   6       24.26       31.17      7.24 o
  -9  15   6       48.74       53.43      8.42 o
  -7  15   6        6.86       10.51      5.25 o
  -5  15   6       25.92       28.98      4.29 o
  -3  15   6      284.36      321.15     11.53 o
  -1  15   6        4.26        1.38      4.38 o
   1  15   6      110.43      125.31     15.14 o
   3  15   6        1.24        7.39      4.06 o
   5  15   6        0.91       -3.54      3.54 o
   7  15   6        6.27       15.52      5.11 o
   9  15   6       30.56       22.87      3.98 o
 -14  16   6       13.60       14.20      7.40 o
 -12  16   6       14.26       18.96      7.47 o
 -10  16   6        4.88        1.40      5.80 o
  -8  16   6       49.74       64.97      8.21 o
  -6  16   6      219.10      216.55     13.45 o
  -4  16   6       41.62       58.96      7.68 o
  -2  16   6      434.64      436.85     16.03 o
   0  16   6      139.35      121.76      9.04 o
   2  16   6       23.22       17.09      5.33 o
   4  16   6       65.98       52.03      5.93 o
   6  16   6       28.96       21.41      4.86 o
   8  16   6       53.62       40.83      5.40 o
 -13  17   6       15.94       14.73      7.37 o
 -11  17   6      159.67      162.53     12.17 o
  -9  17   6       26.54       24.43      7.38 o
  -7  17   6       21.27       17.03      7.77 o
  -5  17   6       29.76       36.20     11.81 o
  -3  17   6        2.92        3.03      5.49 o
  -1  17   6       14.42       17.95      5.95 o
   1  17   6        4.26       -4.12      4.89 o
   3  17   6       67.05       58.16      6.55 o
   5  17   6        0.02       -0.84      4.97 o
   7  17   6       32.08       28.62      5.37 o
 -12  18   6       42.60       53.77      9.57 o
 -10  18   6       13.77       13.81      7.42 o
  -8  18   6       65.89       79.17     11.79 o
  -6  18   6        1.13       -2.16      9.44 o
  -4  18   6        3.47       14.56      9.94 o
  -2  18   6       10.97        8.72      7.04 o
   0  18   6       15.70       17.46      6.23 o
   2  18   6       38.00       20.38      6.76 o
   4  18   6        0.09       -6.14      6.14 o
   6  18   6        0.64        5.87      4.95 o
 -11  19   6       38.22       26.37      8.86 o
  -9  19   6        0.01        1.33      7.77 o
  -7  19   6        7.50       -3.84     10.23 o
  -5  19   6      131.82      157.50     19.38 o
  -3  19   6      161.74      192.13     20.56 o
  -1  19   6        0.60        5.51     10.03 o
   1  19   6        0.03       -5.27      6.88 o
   3  19   6        1.39       -1.94      4.96 o
   5  19   6       54.14       75.17     10.72 o
  -8  20   6       19.35       15.74     13.58 o
  -6  20   6       11.16        2.95     10.23 o
  -4  20   6        5.57       11.12     11.61 o
  -2  20   6        3.44       -2.66      9.54 o
   0  20   6        0.41       -8.17      8.56 o
   2  20   6        6.70        1.97      8.95 o
   4  20   6        2.51        2.16      8.95 o
  -5  21   6        2.45        8.07     12.10 o
  -3  21   6       34.70       31.87     13.48 o
  -1  21   6       23.44       29.61     12.59 o
   1  21   6        3.59        4.03     10.43 o
 -21   1   7       28.28       38.99     11.17 o
 -19   1   7        3.80       -4.81      6.89 o
 -17   1   7       10.93       11.69      4.73 o
 -15   1   7        0.03       -3.97      3.97 o
 -13   1   7      107.43      107.01      5.52 o
 -11   1   7     8190.17     7852.45     77.62 o
  -9   1   7      577.23      561.28      6.79 o
  -7   1   7      307.12      288.58      4.28 o
  -5   1   7      193.45      142.42      2.85 o
  -3   1   7       13.34       21.90      1.26 o
  -1   1   7        0.04        0.20      0.94 o
   1   1   7       12.06       15.52      4.31 o
   3   1   7      429.29      429.95     16.73 o
   5   1   7     1785.21     1964.51     48.35 o
   7   1   7        0.04        4.72      8.36 o
   9   1   7        3.08        6.21      2.64 o
  11   1   7       47.06       44.72      3.35 o
  13   1   7        1.49        4.43      4.00 o
  15   1   7        3.19        1.80      4.52 o
 -20   2   7       93.90       99.48     12.21 o
 -18   2   7       15.73       23.11      5.80 o
 -16   2   7      312.88      307.37     15.88 o
 -14   2   7       64.20       55.07      5.83 o
 -12   2   7     2270.09     2179.77     25.63 o
 -10   2   7      379.42      413.01      9.14 o
  -8   2   7     1086.50     1067.72     10.44 o
  -6   2   7      254.45      308.83      5.20 o
  -4   2   7      605.91      603.15      6.54 o
  -2   2   7     3106.33     3213.91     25.74 o
   0   2   7        0.55       -0.47      0.90 o
   2   2   7      391.18      420.06     15.68 o
   4   2   7        2.26        6.19      4.68 o
   6   2   7     1761.65     1964.62     69.95 o
   8   2   7       21.35       24.46      2.16 o
  10   2   7       97.71      100.72      4.03 o
  12   2   7        1.44        0.34      3.55 o
  14   2   7        9.66        0.65      4.28 o
 -21   3   7        9.09       13.06      8.31 o
 -19   3   7       14.94       14.87      8.01 o
 -17   3   7        1.51        0.37      4.48 o
 -15   3   7      652.10      657.88     17.12 o
 -13   3   7      353.46      331.14      9.18 o
 -11   3   7      766.84      676.46     10.95 o
  -9   3   7        2.00        0.71      1.51 o
  -7   3   7        5.06       12.19      1.35 o
  -5   3   7      221.42      255.11      4.11 o
  -3   3   7     4042.08     4018.41     32.18 o
  -1   3   7     1064.18     1236.78     15.73 o
   1   3   7        0.50       -0.81      0.95 o
   3   3   7       27.09       42.79      9.15 o
   5   3   7       63.30       51.94     11.22 o
   7   3   7      114.20       98.94      4.89 o
   9   3   7       11.90        9.38      3.19 o
  11   3   7        4.27        6.64      2.98 o
  13   3   7       18.93       16.83      4.59 o
 -20   4   7       28.86       30.80     16.43 o
 -18   4   7        1.51        0.63      4.70 o
 -16   4   7       18.62       17.21      4.80 o
 -14   4   7      514.66      516.41     14.58 o
 -12   4   7      113.41      109.11      4.71 o
 -10   4   7        0.55       -1.88      1.88 o
  -8   4   7       18.51       17.63      1.82 o
  -6   4   7      241.00      242.77      4.58 o
  -4   4   7      544.41      568.10      7.08 o
  -2   4   7      269.98      295.82      4.07 o
   0   4   7       55.13       47.21      2.45 o
   2   4   7       29.58       31.53      1.76 o
   4   4   7      379.76      385.71      8.86 o
   6   4   7        8.26        8.58      1.74 o
   8   4   7      148.46      137.50      3.86 o
  10   4   7       36.14       28.35      2.96 o
  12   4   7       33.92       29.43      5.68 o
  14   4   7       46.08       45.17     10.43 o
 -21   5   7        2.37        4.86      8.03 o
 -19   5   7      208.58      263.58     20.76 o
 -17   5   7      280.20      337.60     13.16 o
 -15   5   7      366.69      340.32     12.36 o
 -13   5   7        2.84        5.41      3.88 o
 -11   5   7        0.42       -2.10      2.19 o
  -9   5   7      252.14      218.06      5.85 o
  -7   5   7      146.14      140.63      3.75 o
  -5   5   7        7.80       14.06      1.76 o
  -3   5   7     2738.49     2968.19     28.40 o
  -1   5   7       19.33       10.01      1.14 o
   1   5   7       42.62       38.61      2.20 o
   3   5   7       47.72       47.79      2.40 o
   5   5   7      324.02      321.70      6.40 o
   7   5   7       47.59       44.34      3.08 o
   9   5   7       69.50       59.60      3.56 o
  11   5   7       25.24       30.05      4.60 o
  13   5   7       56.08       39.81      5.98 o
 -20   6   7       79.85      100.87     17.07 o
 -18   6   7        0.60       -3.89      5.32 o
 -16   6   7       93.07      105.67      8.11 o
 -14   6   7        1.43        2.39      3.93 o
 -12   6   7      565.88      437.60     11.49 o
 -10   6   7       42.93       18.40      3.05 o
  -8   6   7        6.79        3.35      1.57 o
  -6   6   7      168.32      152.41      3.67 o
  -4   6   7       14.96        7.12      1.59 o
  -2   6   7      163.42      155.77      3.89 o
   0   6   7       69.69       69.49      1.93 o
   2   6   7       13.27       15.48      2.33 o
   4   6   7       26.67       28.66      2.86 o
   6   6   7      116.58      112.71      3.87 o
   8   6   7        2.53        3.34      2.09 o
  10   6   7       94.74      101.26      5.49 o
  12   6   7        6.02        8.60      4.27 o
  14   6   7       15.37       11.45      5.66 o
 -19   7   7        0.63       -7.03      7.03 o
 -17   7   7       20.13       19.75      5.62 o
 -15   7   7       34.31       21.78      5.96 o
 -13   7   7        0.24       -2.39      3.97 o
 -11   7   7      471.21      415.74     10.99 o
  -9   7   7      252.40      214.41      9.11 o
  -7   7   7      134.51      173.16      4.15 o
  -5   7   7      979.79      974.99     12.79 o
  -3   7   7     1103.84     1158.38     13.17 o
  -1   7   7        5.68        5.69      1.38 o
   1   7   7      365.79      413.80      5.32 o
   3   7   7       73.72       91.83      3.98 o
   5   7   7      170.50      163.00      4.74 o
   7   7   7      107.39       94.87      5.40 o
   9   7   7       99.03      100.88      7.20 o
  11   7   7        4.94        7.05      4.12 o
  13   7   7       14.66       12.51      5.14 o
 -20   8   7        1.05       16.44      9.25 o
 -18   8   7       48.41       66.56     11.08 o
 -16   8   7        1.56       -0.57      4.40 o
 -14   8   7        0.05       -3.89      3.89 o
 -12   8   7      472.57      381.07     13.93 o
 -10   8   7      260.42      193.38      9.31 o
  -8   8   7       12.06       15.07      3.61 o
  -6   8   7      733.91      674.85      9.76 o
  -4   8   7      491.48      471.66     12.54 o
  -2   8   7      167.70      172.45      4.14 o
   0   8   7      104.88      137.32      3.37 o
   2   8   7       88.98       72.09      2.61 o
   4   8   7        0.26       -2.08      2.13 o
   6   8   7       85.18      101.22      5.26 o
   8   8   7        6.33        4.24      3.14 o
  10   8   7        1.15        8.23      4.15 o
  12   8   7       94.15       92.82      7.57 o
 -19   9   7      156.15      227.57     17.03 o
 -17   9   7       29.26       30.52      6.77 o
 -15   9   7       10.53       -4.89      4.89 o
 -13   9   7        0.47       -1.42      4.24 o
 -11   9   7      233.44      185.53      8.14 o
  -9   9   7       89.06       83.50      5.43 o
  -7   9   7      133.60      123.78     10.07 o
  -5   9   7      524.41      519.41      9.55 o
  -3   9   7      288.13      255.17      5.50 o
  -1   9   7       59.35       67.48      2.90 o
   1   9   7      446.38      449.20      7.13 o
   3   9   7      220.34      216.94      5.58 o
   5   9   7       25.03       27.44      4.35 o
   7   9   7        7.58        6.71      3.90 o
   9   9   7        0.22        5.86      4.11 o
  11   9   7        1.86        6.80      4.71 o
  13   9   7       94.76       82.61      8.08 o
 -18  10   7        7.07       12.69      8.22 o
 -16  10   7        0.66       -1.62      5.79 o
 -14  10   7       22.32       11.27      5.71 o
 -12  10   7      157.76      133.36     16.92 o
 -10  10   7      622.80      604.59     14.13 o
  -8  10   7       57.83       59.60      4.92 o
  -6  10   7      362.60      336.02      9.50 o
  -4  10   7     1217.07     1205.25     20.08 o
  -2  10   7      368.49      392.47      7.90 o
   0  10   7       64.77       55.50      3.04 o
   2  10   7      251.69      228.20      4.99 o
   4  10   7      209.81      199.10      6.70 o
   6  10   7       68.45       66.43      6.22 o
   8  10   7       45.08       50.58      6.20 o
  10  10   7        4.28        5.74      4.59 o
  12  10   7        1.72       -2.50      4.67 o
 -17  11   7       52.63       63.46     11.95 o
 -15  11   7        0.62        0.65      5.57 o
 -13  11   7      222.96      172.75     11.55 o
 -11  11   7       37.91       20.42      5.43 o
  -9  11   7       27.62       23.83      4.21 o
  -7  11   7      268.93      261.55      8.58 o
  -5  11   7     1750.10     1636.00     35.36 o
  -3  11   7     3447.23     3383.56     45.85 o
  -1  11   7       64.10       63.50      7.73 o
   1  11   7      225.09      203.14      5.96 o
   3  11   7       19.59       22.20      2.85 o
   5  11   7        9.54        8.56      2.75 o
   7  11   7      108.26      122.65      8.27 o
   9  11   7       79.37       83.82      7.72 o
  11  11   7       35.07       37.93      6.58 o
 -18  12   7        3.54        1.55      8.43 o
 -16  12   7      106.24      100.91     13.57 o
 -14  12   7        1.25       -0.07      5.26 o
 -12  12   7       24.98       28.34      6.37 o
 -10  12   7       88.48       73.73      7.66 o
  -8  12   7        2.03        4.76      3.37 o
  -6  12   7      117.61      116.92      6.34 o
  -4  12   7      811.77      871.23     18.88 o
  -2  12   7     1971.78     1927.05     37.73 o
   0  12   7        0.35       -3.61      3.61 o
   2  12   7      251.67      211.08      7.27 o
   4  12   7       52.79       39.22      3.30 o
   6  12   7       31.18       34.18      5.83 o
   8  12   7        8.66       12.79      5.61 o
  10  12   7       90.02       99.53      8.69 o
 -17  13   7       84.94      101.83     16.53 o
 -15  13   7       76.25      100.86     10.09 o
 -13  13   7       43.08       40.84      7.79 o
 -11  13   7        0.10        5.40      5.49 o
  -9  13   7        3.78        3.47      4.67 o
  -7  13   7        1.03        7.93      3.42 o
  -5  13   7      140.48      141.94      7.91 o
  -3  13   7       70.41       63.29      9.93 o
  -1  13   7       16.59       13.92      4.10 o
   1  13   7       12.70       10.17      3.54 o
   3  13   7        7.46        0.73      3.21 o
   5  13   7       18.33       20.08      3.68 o
   7  13   7        0.03        0.32      4.83 o
   9  13   7       12.19        5.16      5.51 o
  11  13   7        6.91        3.60      5.88 o
 -16  14   7       84.17      100.55     12.20 o
 -14  14   7        0.29        4.41      7.37 o
 -12  14   7        1.00        0.07      5.95 o
 -10  14   7       37.92       48.43      7.34 o
  -8  14   7        1.69       -2.30      4.37 o
  -6  14   7      139.15      136.31     15.34 o
  -4  14   7     1080.85      993.97     47.41 o
  -2  14   7      717.24      712.17     17.34 o
   0  14   7        8.43        6.55      3.98 o
   2  14   7        7.85        2.22      5.28 o
   4  14   7       51.27       42.26      4.89 o
   6  14   7        3.86        3.69      3.11 o
   8  14   7        3.68        7.59      6.74 o
  10  14   7       14.33        3.97      5.92 o
 -15  15   7        9.42       13.17      7.62 o
 -13  15   7       11.13       25.22      7.71 o
 -11  15   7      451.04      548.47     21.82 o
  -9  15   7        0.73       -0.17      5.18 o
  -7  15   7       27.02       32.66     11.22 o
  -5  15   7       19.61       17.94      5.26 o
  -3  15   7       11.03       10.33      4.80 o
  -1  15   7       89.84       94.72      8.01 o
   1  15   7        0.04        4.11      4.46 o
   3  15   7       97.95       89.24      6.58 o
   5  15   7       51.47       51.39      5.32 o
   7  15   7       43.16       48.37      4.13 o
   9  15   7        4.60        9.35      6.21 o
 -14  16   7       10.35       14.85      8.05 o
 -12  16   7       58.51       76.96      9.83 o
 -10  16   7       63.73       78.73      9.50 o
  -8  16   7        9.98       17.31     10.72 o
  -6  16   7       37.74       37.38     11.81 o
  -4  16   7       12.77       17.24      5.35 o
  -2  16   7       58.17       60.43      8.35 o
   0  16   7        0.53       -1.62      8.71 o
   2  16   7       40.92       34.37      5.45 o
   4  16   7       10.65        7.42      4.17 o
   6  16   7        7.36        6.82      5.92 o
   8  16   7       59.52       79.73      9.54 o
 -13  17   7        7.83        6.06      8.75 o
 -11  17   7       79.67      121.19     13.77 o
  -9  17   7       15.53        5.61     10.92 o
  -7  17   7       57.15       59.81     14.36 o
  -5  17   7        1.95        1.18      8.76 o
  -3  17   7       14.53       17.61      8.23 o
  -1  17   7        9.13        9.09      5.52 o
   1  17   7        7.08        0.87      4.82 o
   3  17   7       88.40      108.01      7.63 o
   5  17   7       48.55       44.41      5.89 o
   7  17   7       50.26       59.17      5.76 o
 -12  18   7       14.11        4.36     10.43 o
 -10  18   7      101.03      111.36     19.38 o
  -8  18   7       27.63       33.94     12.79 o
  -6  18   7        5.23       -1.18      9.84 o
  -4  18   7        4.74       16.53     10.13 o
  -2  18   7       20.75       16.71      7.66 o
   0  18   7        2.25        3.21      5.50 o
   2  18   7        0.11       -2.95      6.69 o
   4  18   7       47.55       46.13      6.27 o
   6  18   7       77.49       83.44     11.56 o
  -9  19   7       30.89       23.51     13.77 o
  -7  19   7       39.02       39.06     13.77 o
  -5  19   7       31.05        9.05     10.72 o
  -3  19   7        1.64       10.23     10.03 o
  -1  19   7        4.98       12.40      9.84 o
   1  19   7        0.80        5.16      7.02 o
   3  19   7        1.84       -4.64      4.64 o
  -8  20   7       11.84        8.46     12.69 o
  -6  20   7        0.37       -6.00     10.13 o
  -4  20   7        7.78        0.59     11.12 o
  -2  20   7       12.48       20.66     11.81 o
   0  20   7        1.64       17.61     11.41 o
 -20   0   8       15.95       29.32     13.77 o
 -18   0   8       37.42       52.93      9.82 o
 -16   0   8       57.90       83.85     10.66 o
 -14   0   8      136.38      137.46     16.04 o
 -12   0   8        3.84       -1.31      3.74 o
 -10   0   8     1080.53      997.25     19.56 o
  -8   0   8     1546.03     1612.16     23.24 o
  -6   0   8      868.07     1001.32     14.29 o
  -4   0   8      323.71      307.20      5.93 o
  -2   0   8      926.85      997.17     16.44 o
   0   0   8     2457.44     2478.57     47.08 o
   2   0   8      373.51      359.77     21.54 o
   4   0   8      616.60      646.64     32.86 o
   6   0   8      715.58      898.19     42.01 o
  10   0   8        0.81        0.16      2.60 o
  12   0   8       49.78       58.44      7.67 o
  14   0   8        2.24       10.23      6.39 o
 -21   1   8       36.72       37.91     10.26 o
 -19   1   8        8.09        5.84      6.12 o
 -17   1   8       34.86       46.13      7.19 o
 -15   1   8      141.07      120.81      7.90 o
 -13   1   8       50.52       47.79      4.57 o
 -11   1   8      102.06       92.87      4.11 o
  -9   1   8      429.72      409.05      5.79 o
  -7   1   8      297.44      260.55      4.79 o
  -5   1   8       47.25       40.00      1.79 o
  -3   1   8       12.24       24.35      1.32 o
  -1   1   8      281.89      346.80      6.03 o
   1   1   8       23.52       27.88      5.87 o
   3   1   8       19.14       27.87      6.26 o
   5   1   8     2025.23     2216.14     54.75 o
   7   1   8      527.88      566.27     32.96 o
   9   1   8        1.07        0.80      1.61 o
  11   1   8       11.82       11.21      2.53 o
  13   1   8        1.03        2.29      3.86 o
 -20   2   8       86.33       88.40     12.14 o
 -18   2   8        2.00        1.00      5.04 o
 -16   2   8       87.00       77.59      7.36 o
 -14   2   8      896.44      858.21     19.71 o
 -12   2   8       40.31       34.40      3.99 o
 -10   2   8     1347.88     1255.45     14.82 o
  -8   2   8      911.00      852.28      9.87 o
  -6   2   8        4.90        0.49      1.19 o
  -4   2   8       41.96       32.04      1.61 o
  -2   2   8       17.58       27.42      1.83 o
   0   2   8       50.31       65.34      2.38 o
   2   2   8       53.91       68.57     17.17 o
   4   2   8      847.44      915.05     28.41 o
   6   2   8        0.05        0.79      8.17 o
   8   2   8       76.29       66.71      5.76 o
  10   2   8        4.75        2.69      1.99 o
  12   2   8        3.23        6.92      3.68 o
 -21   3   8       14.40        4.88      8.48 o
 -19   3   8        0.18       -4.65      5.27 o
 -17   3   8       37.20       47.99      6.84 o
 -15   3   8       23.58       23.63      5.71 o
 -13   3   8      234.53      253.58     10.04 o
 -11   3   8      778.59      781.62     14.21 o
  -9   3   8     1185.73     1136.95     13.58 o
  -7   3   8       68.13       77.50      3.29 o
  -5   3   8      413.27      414.81      5.43 o
  -3   3   8      727.31      751.16      7.63 o
  -1   3   8     1297.38     1274.62     14.30 o
   1   3   8        0.01       -0.09      1.53 o
   3   3   8       21.10       -4.23      6.69 o
   5   3   8       16.75       50.27     12.99 o
   7   3   8       98.25       85.93      5.53 o
   9   3   8        0.00       -1.64      1.76 o
  11   3   8       10.11       16.67      2.84 o
  13   3   8       68.56       63.61     10.28 o
 -20   4   8       93.43       91.70     12.96 o
 -18   4   8      516.31      622.88     18.53 o
 -16   4   8      577.65      542.90     16.13 o
 -14   4   8      176.41      179.29      8.94 o
 -12   4   8       58.59       67.03      4.78 o
 -10   4   8      165.90      163.34      6.12 o
  -8   4   8      103.84      117.34      4.48 o
  -6   4   8       53.93       65.95      2.69 o
  -4   4   8      765.80      763.80      8.50 o
  -2   4   8        4.43        3.61      1.01 o
   0   4   8       86.26       86.16      3.36 o
   2   4   8       10.19        9.69      1.46 o
   4   4   8        5.09        4.51      2.34 o
   6   4   8       27.03       25.57      2.32 o
   8   4   8        2.89        1.28      1.85 o
  10   4   8       15.86       13.48      2.61 o
  12   4   8        5.56        2.33      3.89 o
 -19   5   8        5.89        6.93      7.47 o
 -17   5   8        0.25       -1.33      4.57 o
 -15   5   8      289.41      302.74     11.87 o
 -13   5   8      161.27      123.13      6.25 o
 -11   5   8       12.37        7.71      2.91 o
  -9   5   8        7.51        8.96      2.87 o
  -7   5   8      169.16      153.63      4.11 o
  -5   5   8     1387.78     1379.24     14.88 o
  -3   5   8       38.01       32.36      1.75 o
  -1   5   8      303.12      325.59      4.76 o
   1   5   8      165.22      139.10      4.24 o
   3   5   8       59.72       64.20      2.87 o
   5   5   8      149.35      140.01      4.09 o
   7   5   8      171.62      149.30      5.05 o
   9   5   8       54.47       57.20      4.62 o
  11   5   8        5.55        7.59      3.97 o
  13   5   8        9.78       13.45      5.03 o
 -20   6   8        6.77       -0.36      8.24 o
 -18   6   8        2.09       -2.68      4.88 o
 -16   6   8      122.85      107.88      8.31 o
 -14   6   8      440.07      388.71     13.03 o
 -12   6   8      756.00      650.04     13.42 o
 -10   6   8        4.68        2.62      2.57 o
  -8   6   8       18.00       10.53      3.41 o
  -6   6   8      290.35      284.18      6.50 o
  -4   6   8       32.23       39.02      2.20 o
  -2   6   8      318.14      307.99      4.57 o
   0   6   8      145.13      139.14      4.72 o
   2   6   8        3.76       -0.81      2.23 o
   4   6   8       27.10       25.90      2.51 o
   6   6   8       10.21       12.26      2.72 o
   8   6   8       34.25       38.95      2.95 o
  10   6   8        6.20        3.27      3.74 o
  12   6   8       38.59       20.59      4.85 o
 -19   7   8       15.92        9.69      7.74 o
 -17   7   8       43.33       33.34      6.74 o
 -15   7   8       18.20       14.03      4.95 o
 -13   7   8      104.39       90.88      7.41 o
 -11   7   8        3.38        3.78      3.25 o
  -9   7   8      152.50      121.42      6.02 o
  -7   7   8     1264.83     1174.80     19.61 o
  -5   7   8      515.87      517.71      9.55 o
  -3   7   8       11.98        9.79      1.77 o
  -1   7   8       20.31       27.02      1.78 o
   1   7   8       27.91       23.63      2.76 o
   3   7   8       31.77       41.85      3.39 o
   5   7   8       49.54       63.44      3.69 o
   7   7   8       48.12       49.14      3.60 o
   9   7   8        1.95        5.88      3.81 o
  11   7   8        0.12        7.33      4.06 o
 -20   8   8       55.78       67.28     12.42 o
 -18   8   8       32.80       40.58      7.71 o
 -16   8   8       30.20       41.30      6.71 o
 -14   8   8      161.52      149.31     10.29 o
 -12   8   8       24.10       19.76      4.33 o
 -10   8   8        6.36       12.76      5.32 o
  -8   8   8       57.40       53.25      4.52 o
  -6   8   8        1.00       -1.98      2.73 o
  -4   8   8       47.17       45.43      2.74 o
  -2   8   8     1133.88     1193.12     14.61 o
   0   8   8      297.41      305.15      6.25 o
   2   8   8       68.80       63.91      3.95 o
   4   8   8      134.84      140.61      5.31 o
   6   8   8       12.48       15.98      2.98 o
   8   8   8       10.61       21.52      6.19 o
  10   8   8       13.77       11.36      4.42 o
  12   8   8       74.60       63.54      6.83 o
 -19   9   8       16.12       16.05      9.73 o
 -17   9   8       34.18       27.15      6.63 o
 -15   9   8       24.29        9.84      6.33 o
 -13   9   8        2.39       -4.38      4.38 o
 -11   9   8        0.51       -1.00      3.23 o
  -9   9   8      161.64      142.00      6.78 o
  -7   9   8      381.24      398.40     10.32 o
  -5   9   8      440.33      425.25     10.34 o
  -3   9   8      322.28      320.38      8.15 o
  -1   9   8        5.32        6.49      1.99 o
   1   9   8        6.14        0.98      1.40 o
   3   9   8       63.95       70.60      4.39 o
   5   9   8      294.23      307.04     11.66 o
   7   9   8        1.34       -3.69      3.69 o
   9   9   8       41.61       38.18      8.03 o
  11   9   8       27.24       33.82      6.39 o
 -18  10   8       14.61       11.77      7.24 o
 -16  10   8        4.10        4.64      5.64 o
 -14  10   8       72.72       72.41      8.44 o
 -12  10   8        0.00       -4.06      4.06 o
 -10  10   8       50.98       49.00      5.10 o
  -8  10   8      310.61      297.14      9.34 o
  -6  10   8       97.77       87.35      5.43 o
  -4  10   8      231.27      235.51     10.25 o
  -2  10   8        2.91        2.77      3.03 o
   0  10   8      623.79      629.16     10.72 o
   2  10   8        1.28        2.67      1.74 o
   4  10   8       73.82       76.35      5.57 o
   6  10   8       43.51       44.64      5.79 o
   8  10   8       56.09       66.10      7.97 o
  10  10   8        0.11        8.42      4.81 o
 -17  11   8        4.74        8.01      6.92 o
 -15  11   8       31.11       34.39      7.44 o
 -13  11   8      118.71      122.65     11.86 o
 -11  11   8       64.69       59.06      7.34 o
  -9  11   8        0.83        2.05      3.14 o
  -7  11   8       91.62       89.51      5.93 o
  -5  11   8       36.44       30.95      7.97 o
  -3  11   8        9.52       21.74      4.81 o
  -1  11   8       17.64       15.92      5.24 o
   1  11   8       47.51       34.20      3.59 o
   3  11   8        1.23        0.95      2.50 o
   5  11   8       39.66       53.67      6.23 o
   7  11   8       25.72       35.06      6.05 o
   9  11   8        0.22       -0.36      4.80 o
  11  11   8        0.12        4.67      5.16 o
 -18  12   8       53.32       79.38     13.08 o
 -16  12   8       18.04       19.21      7.57 o
 -14  12   8        0.11       -3.55      5.71 o
 -12  12   8        1.81        0.30      5.00 o
 -10  12   8       54.89       56.12      6.35 o
  -8  12   8      108.50       88.21      6.91 o
  -6  12   8        1.53        2.23      4.83 o
  -4  12   8      475.71      473.84     15.31 o
  -2  12   8      171.54      164.64     11.95 o
   0  12   8      129.59      105.40      6.36 o
   2  12   8       21.11       10.30      3.16 o
   4  12   8        0.55        2.59      4.84 o
   6  12   8        0.24       -2.00      4.40 o
   8  12   8        0.04       -2.66      4.65 o
  10  12   8        8.25       10.71      5.98 o
 -17  13   8      735.35      888.74     28.39 o
 -15  13   8        8.00        8.80     10.66 o
 -13  13   8       45.18       49.92      8.37 o
 -11  13   8       58.05       50.96      7.47 o
  -9  13   8       31.92       20.16      5.87 o
  -7  13   8       21.18       20.70      5.99 o
  -5  13   8        0.00       -4.17      4.17 o
  -3  13   8      607.88      607.49     17.84 o
  -1  13   8       70.74       76.72      6.90 o
   1  13   8       31.72       19.56      4.66 o
   3  13   8        0.57       -2.22      2.75 o
   5  13   8       16.80       24.99      5.93 o
   7  13   8        5.54        6.80      5.24 o
   9  13   8       11.46        1.09      9.18 o
 -16  14   8        3.16       -3.32      7.49 o
 -14  14   8        1.32        4.45      6.68 o
 -12  14   8       22.85       37.99      8.92 o
 -10  14   8        6.57       -7.08      7.38 o
  -8  14   8       55.21       63.84     10.52 o
  -6  14   8      154.99      165.70     10.59 o
  -4  14   8      133.79      140.33      9.45 o
  -2  14   8      139.87      157.48      8.31 o
   0  14   8      216.51      234.30      8.76 o
   2  14   8        2.65       -3.33      5.02 o
   4  14   8       14.09        8.75      4.20 o
   6  14   8        8.49       -2.16      8.35 o
   8  14   8       11.56       11.45      6.19 o
 -15  15   8        2.55        4.54      9.27 o
 -13  15   8        0.19        3.68      6.64 o
 -11  15   8       87.23      109.10     17.51 o
  -9  15   8       26.96       44.66     12.10 o
  -7  15   8       20.52       24.29      7.82 o
  -5  15   8        5.34       -0.63      5.97 o
  -3  15   8       12.23        1.10      5.25 o
  -1  15   8       66.33       82.10      6.85 o
   1  15   8        5.61        1.33      5.35 o
   3  15   8       39.83       36.57      5.01 o
   5  15   8        1.19        2.23      2.62 o
   7  15   8       11.31       15.82      6.40 o
 -14  16   8       61.53       49.21     12.24 o
 -12  16   8       30.00       42.50     14.26 o
 -10  16   8       96.82       98.87     17.12 o
  -8  16   8        0.82       -4.33      7.97 o
  -6  16   8        9.21        6.34      6.76 o
  -4  16   8        6.50       10.90      5.13 o
  -2  16   8        0.05       -2.37      5.20 o
   0  16   8      156.06      150.79      8.81 o
   2  16   8        6.32       -2.00      3.95 o
   4  16   8       43.59       41.11      5.21 o
   6  16   8       14.01        7.79      6.54 o
 -13  17   8        0.11       -9.25     10.82 o
 -11  17   8       23.88       20.46     13.38 o
  -9  17   8      198.87      231.48     23.32 o
  -7  17   8        6.06       -5.31      9.05 o
  -5  17   8       16.62       26.76     10.62 o
  -3  17   8       49.58       76.15      8.83 o
  -1  17   8       48.05       58.52      7.82 o
   1  17   8        0.62       -4.20      4.20 o
   3  17   8       35.37       38.10      5.89 o
   5  17   8       23.71       20.73      4.58 o
 -10  18   8        0.40        9.94     10.92 o
  -8  18   8       21.90       20.56     12.89 o
  -6  18   8       10.38       10.53     10.82 o
  -4  18   8        7.42       13.48     10.13 o
  -2  18   8       34.08       24.46      7.20 o
   0  18   8       71.78       48.48      7.14 o
   2  18   8        3.11        5.14      4.87 o
   4  18   8       14.05       14.37      6.73 o
  -9  19   8        0.13        2.07     11.90 o
  -7  19   8        0.27       -2.07      9.94 o
  -5  19   8        5.55        5.80     10.62 o
  -3  19   8       30.11       38.47     12.49 o
  -1  19   8       41.51       33.55     11.31 o
   1  19   8        0.12       -4.76      4.76 o
  -4  20   8        0.00        0.30      9.74 o
  -2  20   8        0.24       13.08      9.74 o
 -21   1   9        5.10        8.41      9.29 o
 -19   1   9        2.69        3.46      5.38 o
 -17   1   9        0.18       -0.88      4.34 o
 -15   1   9       68.03       64.75      6.56 o
 -13   1   9       41.49       50.35      4.67 o
 -11   1   9     1526.84     1509.67     20.09 o
  -9   1   9     9485.89     9127.93     88.32 o
  -7   1   9      119.73      118.14      3.14 o
  -5   1   9      107.03      109.11      2.76 o
  -3   1   9       19.53       21.95      1.15 o
  -1   1   9        5.67        4.10      1.99 o
   1   1   9       23.32       30.43      6.39 o
   3   1   9       46.77       45.22     12.00 o
   5   1   9      507.25      565.76     22.99 o
   7   1   9      415.70      408.37     29.81 o
   9   1   9       14.32       14.56      3.64 o
  11   1   9        4.41        3.43      2.21 o
 -20   2   9        0.06        8.41      5.53 o
 -18   2   9      296.37      362.31     17.32 o
 -16   2   9       79.15       75.60      7.24 o
 -14   2   9      473.59      443.40     13.72 o
 -12   2   9       66.26       47.93      4.48 o
 -10   2   9      164.52      159.62      6.54 o
  -8   2   9      667.02      682.28     11.64 o
  -6   2   9      232.37      228.29      4.12 o
  -4   2   9      207.22      185.76      3.34 o
  -2   2   9       76.28       84.93      3.06 o
   0   2   9      896.12      913.00     16.78 o
   2   2   9        1.28        9.07      5.36 o
   4   2   9       16.14       14.20      6.57 o
   6   2   9       14.35        6.49      9.94 o
   8   2   9      132.04      129.56     18.79 o
  10   2   9        0.01       -1.51      1.99 o
  12   2   9       34.92       21.39      4.45 o
 -21   3   9       11.05       13.58      8.70 o
 -19   3   9      143.99      163.28     10.74 o
 -17   3   9       31.65       49.56      6.87 o
 -15   3   9       87.66      107.17     10.65 o
 -13   3   9      117.22      140.31      6.63 o
 -11   3   9      219.30      183.93      8.65 o
  -9   3   9      254.65      219.49      9.46 o
  -7   3   9      571.96      612.46      7.55 o
  -5   3   9       67.92       77.46      2.45 o
  -3   3   9       79.84       86.17      2.19 o
  -1   3   9      679.46      638.76     10.02 o
   1   3   9       62.24       63.05      3.03 o
   3   3   9       60.88       57.26     12.89 o
   5   3   9      131.73      143.14     17.61 o
   7   3   9       25.66       43.58     13.38 o
   9   3   9        1.62        2.77      1.91 o
  11   3   9        2.15        1.35      3.36 o
 -20   4   9        7.66       -7.35      7.35 o
 -18   4   9       22.04       28.32      6.88 o
 -16   4   9        0.77        8.57      4.82 o
 -14   4   9      108.61       96.55      7.29 o
 -12   4   9       67.52       63.49      6.17 o
 -10   4   9      385.68      347.12      8.90 o
  -8   4   9        2.47       -2.23      2.23 o
  -6   4   9       91.10       92.74      3.00 o
  -4   4   9      748.57      788.49      8.75 o
  -2   4   9      248.63      259.75      6.55 o
   0   4   9        4.17        4.37      1.82 o
   2   4   9       38.58       42.79      2.39 o
   4   4   9       66.08       63.46      3.73 o
   6   4   9       80.26       74.31      3.42 o
   8   4   9      164.11      156.02      4.67 o
  10   4   9       11.44       14.34      2.62 o
  12   4   9        0.12        1.11      3.72 o
 -19   5   9       13.44        9.60      6.02 o
 -17   5   9      531.11      558.61     17.36 o
 -15   5   9      162.84      179.31      9.62 o
 -13   5   9       11.11       16.83      3.78 o
 -11   5   9        3.17        5.33      2.83 o
  -9   5   9       49.78       39.39      3.83 o
  -7   5   9      411.12      428.26      8.17 o
  -5   5   9      147.24      133.24      3.44 o
  -3   5   9       12.71       16.34      1.92 o
  -1   5   9     1106.77     1083.34     17.50 o
   1   5   9       22.04       26.68      2.46 o
   3   5   9      196.12      198.08      5.04 o
   5   5   9        7.15        4.46      1.93 o
   7   5   9       92.57       94.53      4.26 o
   9   5   9        1.33        0.11      3.19 o
  11   5   9        0.11       -3.41      3.41 o
 -20   6   9        5.59       17.43      9.23 o
 -18   6   9        0.06        1.45      5.50 o
 -16   6   9       32.36       24.57      5.79 o
 -14   6   9       18.24       20.23      5.62 o
 -12   6   9        2.04       -1.84      2.83 o
 -10   6   9       36.68       22.06      3.45 o
  -8   6   9        3.66        6.17      2.81 o
  -6   6   9      504.79      448.26      7.89 o
  -4   6   9      170.54      187.79      4.36 o
  -2   6   9       12.91       13.50      1.54 o
   0   6   9       72.79       79.09      3.91 o
   2   6   9      167.84      171.48      5.18 o
   4   6   9        0.68        1.59      2.00 o
   6   6   9       38.40       48.26      3.20 o
   8   6   9       19.73       14.67      2.49 o
  10   6   9        0.67       -0.57      4.20 o
  12   6   9       19.71       14.36      6.79 o
 -19   7   9      136.43      162.77     11.24 o
 -17   7   9        9.49        3.26      5.24 o
 -15   7   9       84.51       73.82      7.30 o
 -13   7   9        9.30        4.96      4.09 o
 -11   7   9      142.12      144.75      6.72 o
  -9   7   9       10.29        3.85      2.82 o
  -7   7   9        0.89        0.18      2.46 o
  -5   7   9        1.26       -2.06      2.06 o
  -3   7   9        2.10       -1.57      1.57 o
  -1   7   9       98.09      110.24      3.41 o
   1   7   9       79.97       72.58      4.03 o
   3   7   9      117.26      133.28      5.00 o
   5   7   9        0.09        0.87      2.34 o
   7   7   9       95.53      113.23      4.93 o
   9   7   9        0.75       -3.93      3.93 o
  11   7   9        0.35        5.58      4.25 o
 -18   8   9       74.44       97.85      9.35 o
 -16   8   9      172.01      163.00     10.10 o
 -14   8   9       15.11       13.89      5.13 o
 -12   8   9       11.34       12.62      3.73 o
 -10   8   9     1197.57     1021.12     19.34 o
  -8   8   9      598.95      545.41     12.48 o
  -6   8   9      487.95      502.09     14.85 o
  -4   8   9      134.69      131.79      7.63 o
  -2   8   9        4.19        7.00      1.73 o
   0   8   9      153.03      135.75      5.54 o
   2   8   9       14.70       14.16      2.86 o
   4   8   9        6.06        6.77      2.74 o
   6   8   9        3.20       -2.52      2.87 o
   8   8   9       25.54       23.00      5.42 o
  10   8   9       11.01       13.81      4.45 o
 -19   9   9      210.43      296.06     26.41 o
 -17   9   9       33.66       31.52      6.75 o
 -15   9   9       68.99       90.21      8.16 o
 -13   9   9        9.88       14.51      6.18 o
 -11   9   9       11.29        4.60      3.62 o
  -9   9   9      137.81      112.58     10.96 o
  -7   9   9       18.63       15.65      7.33 o
  -5   9   9      505.88      491.86     14.65 o
  -3   9   9        0.29        1.28      2.52 o
  -1   9   9      573.25      600.92      9.10 o
   1   9   9       66.99       78.23      6.56 o
   3   9   9      218.68      220.31      9.66 o
   5   9   9       74.94       71.25      5.34 o
   7   9   9       59.70       73.81     11.44 o
   9   9   9       21.29       26.57      5.36 o
 -18  10   9        0.50        1.93      6.90 o
 -16  10   9      192.01      240.77     12.95 o
 -14  10   9        7.04        6.39      5.81 o
 -12  10   9        1.10       -1.48      4.65 o
 -10  10   9      174.05      139.92      8.52 o
  -8  10   9      182.10      163.64     12.14 o
  -6  10   9       83.10       57.97      6.40 o
  -4  10   9       20.15       13.06      4.27 o
  -2  10   9      165.72      161.98      7.21 o
   0  10   9        7.83        7.46      1.91 o
   2  10   9      204.63      175.51      9.23 o
   4  10   9       33.76       33.07      5.09 o
   6  10   9        0.03       -1.62      3.95 o
   8  10   9       26.22       25.15      5.43 o
  10  10   9       14.39       14.41      5.53 o
 -17  11   9      137.61      189.04     11.80 o
 -15  11   9       40.82       32.24      7.87 o
 -13  11   9        7.00       -1.50      5.27 o
 -11  11   9       73.79       60.90     12.99 o
  -9  11   9      142.68      125.34     17.58 o
  -7  11   9       97.19       85.04      7.67 o
  -5  11   9       23.57       11.27      4.79 o
  -3  11   9      329.70      310.73     11.79 o
  -1  11   9      512.00      526.67     15.62 o
   1  11   9       48.43       40.88      2.92 o
   3  11   9       93.95       78.40      6.12 o
   5  11   9        4.90        2.80      4.50 o
   7  11   9        8.99       15.11      5.47 o
   9  11   9       23.06       39.82     11.54 o
 -16  12   9        0.79        3.51      6.88 o
 -14  12   9        7.06        7.46      8.61 o
 -12  12   9        5.21        0.59      9.05 o
 -10  12   9       37.43       23.05      7.60 o
  -8  12   9        4.70       -0.11      4.85 o
  -6  12   9      170.62      160.86      9.78 o
  -4  12   9       11.92        6.27      4.50 o
  -2  12   9      380.09      361.44     11.32 o
   0  12   9      608.11      582.57     14.06 o
   2  12   9       97.00       60.69      6.07 o
   4  12   9       69.24       78.03     12.22 o
   6  12   9       15.83       17.25      9.13 o
   8  12   9       14.81       13.00      6.59 o
 -15  13   9       25.83       19.63     10.15 o
 -13  13   9        0.57        8.46     10.82 o
 -11  13   9       76.36       98.67     16.13 o
  -9  13   9        4.23        9.78      5.83 o
  -7  13   9       22.28       20.31      6.10 o
  -5  13   9       20.41       41.00      6.49 o
  -3  13   9        2.79        3.14      5.24 o
  -1  13   9        4.98        2.14      3.98 o
   1  13   9       80.87      106.36      5.76 o
   3  13   9        3.84       -4.57      4.57 o
   5  13   9        0.62        2.69      4.97 o
   7  13   9        1.60       -4.09      4.86 o
 -14  14   9        9.47       16.82     12.79 o
 -12  14   9       26.71       29.91     12.99 o
 -10  14   9       27.08       29.22     11.71 o
  -8  14   9       13.03       18.53      9.82 o
  -6  14   9       90.67       79.95      8.41 o
  -4  14   9      267.82      285.17     12.82 o
  -2  14   9      413.99      432.73     14.87 o
   0  14   9      145.75      159.77      7.41 o
   2  14   9        0.04        1.77      4.03 o
   4  14   9       12.89        8.33      5.59 o
   6  14   9        1.15       -1.78      5.39 o
 -13  15   9       24.25        7.28     12.40 o
 -11  15   9        1.06       11.31     11.02 o
  -9  15   9      345.47      411.71     28.73 o
  -7  15   9       44.94       39.92      9.87 o
  -5  15   9        2.85        0.90      5.34 o
  -3  15   9       12.38       11.19      4.78 o
  -1  15   9       95.04      107.51      8.53 o
   1  15   9       74.04       72.61      7.72 o
   3  15   9      103.00      120.19      5.80 o
   5  15   9        7.53        3.17      6.03 o
 -12  16   9        4.29        1.18     11.31 o
 -10  16   9      243.42      255.88     24.69 o
  -8  16   9       74.99      105.26     16.72 o
  -6  16   9       56.60       41.80      7.83 o
  -4  16   9       30.37       28.84      6.24 o
  -2  16   9        3.58        2.06      4.75 o
   0  16   9       22.35       22.76      5.23 o
   2  16   9        2.07        5.50      4.07 o
   4  16   9        2.82        2.01      6.30 o
 -11  17   9        9.97       19.68     13.18 o
  -9  17   9       40.00       61.49     15.54 o
  -7  17   9       12.02       16.43     11.12 o
  -5  17   9      125.41      112.01     14.22 o
  -3  17   9       17.94       16.06      6.67 o
  -1  17   9        7.10       12.38      5.10 o
   1  17   9       83.03       88.51      7.27 o
   3  17   9       29.99       32.50      6.32 o
 -10  18   9       11.19       -3.84     11.41 o
  -8  18   9       82.07       66.21     15.45 o
  -6  18   9        5.05       -2.26     10.03 o
  -4  18   9       74.26       85.69     14.46 o
  -2  18   9       14.43       16.34      6.57 o
   0  18   9        7.56        6.23      6.28 o
  -7  19   9        0.35        2.36     10.72 o
  -5  19   9        0.01       -4.92     10.23 o
  -3  19   9        1.18        1.87     10.03 o
 -20   0  10      202.20      239.11     23.86 o
 -18   0  10       36.72       51.10     10.25 o
 -16   0  10        4.60        8.91      9.10 o
 -14   0  10      349.27      346.08     14.57 o
 -12   0  10      636.28      661.24     19.19 o
 -10   0  10      411.93      412.66     20.36 o
  -8   0  10       39.60       35.59      4.77 o
  -6   0  10      677.75      662.10     12.06 o
  -4   0  10        4.51        5.16      1.74 o
  -2   0  10      163.84      171.84      6.82 o
   0   0  10       73.67       82.43      4.37 o
   2   0  10      175.92      185.74     18.30 o
   4   0  10      154.17      185.64     19.97 o
   6   0  10      121.43      119.04     18.69 o
  10   0  10       56.97       47.79      4.12 o
 -19   1  10      117.23      149.46     11.82 o
 -17   1  10        1.29       -0.64      4.80 o
 -15   1  10      191.44      153.42      9.14 o
 -13   1  10        8.13       16.49      3.61 o
 -11   1  10      180.20      185.93      6.04 o
  -9   1  10       93.85      115.46      4.29 o
  -7   1  10      211.47      199.99      5.12 o
  -5   1  10       84.74       98.43      2.94 o
  -3   1  10      149.89      159.92      4.87 o
  -1   1  10       24.56       27.77      2.29 o
   1   1  10        0.04        0.92      1.81 o
   3   1  10       82.98       92.88     10.58 o
   5   1  10      185.52      220.13     24.99 o
   7   1  10      199.30      185.84     22.63 o
  11   1  10        0.71        3.22      2.37 o
 -20   2  10       13.13        7.54      8.09 o
 -18   2  10       64.50       86.63     12.71 o
 -16   2  10       18.53       21.57      5.58 o
 -14   2  10        6.20        1.73      3.30 o
 -12   2  10      196.23      189.08      7.31 o
 -10   2  10      105.58       86.61      4.49 o
  -8   2  10        4.42        8.92      2.76 o
  -6   2  10        2.68        2.48      1.66 o
  -4   2  10      114.38      142.10      3.12 o
  -2   2  10      105.06      109.23      5.19 o
   0   2  10       23.54       21.81      2.09 o
   2   2  10      142.75      135.54      6.59 o
   4   2  10      124.63      160.85     18.79 o
   6   2  10      396.89      386.43     29.12 o
   8   2  10        7.90       -0.30     11.12 o
  10   2  10        1.12        0.95      2.04 o
 -19   3  10        8.73        2.73      5.73 o
 -17   3  10        4.73       10.57      7.61 o
 -15   3  10        0.12        3.09      4.50 o
 -13   3  10      105.14       97.61      6.35 o
 -11   3  10      125.91      117.91      6.45 o
  -9   3  10      118.82       99.50      5.50 o
  -7   3  10     1946.45     1973.20     22.26 o
  -5   3  10        5.92        8.15      1.79 o
  -3   3  10       57.09       74.77      3.74 o
  -1   3  10      474.27      469.75      9.51 o
   1   3  10        0.73        1.06      1.56 o
   3   3  10       12.76       11.39      4.14 o
   5   3  10      171.97      212.10     21.94 o
   7   3  10      182.89      212.30     23.32 o
   9   3  10        0.01       -0.55      1.88 o
  11   3  10        0.07       -3.27      3.27 o
 -20   4  10       68.31       64.66      8.74 o
 -18   4  10       52.61       62.95      7.96 o
 -16   4  10       19.86       39.20      6.45 o
 -14   4  10       81.60       81.59      7.10 o
 -12   4  10       13.86       10.85      3.33 o
 -10   4  10       12.00        7.22      3.72 o
  -8   4  10      696.03      653.00     13.49 o
  -6   4  10      585.57      582.41     10.03 o
  -4   4  10       63.94       63.48      2.97 o
  -2   4  10      400.47      398.12      8.64 o
   0   4  10        9.37        6.38      2.12 o
   2   4  10        1.84        0.68      1.75 o
   4   4  10       83.12       78.19      3.35 o
   6   4  10        3.70        4.20      2.84 o
   8   4  10        2.64        1.23      2.12 o
  10   4  10        0.01        2.52      2.57 o
 -19   5  10        0.20       -2.31      5.76 o
 -17   5  10        5.07        5.51      5.51 o
 -15   5  10        0.04        5.74      4.56 o
 -13   5  10      278.77      299.65      9.46 o
 -11   5  10       63.24       45.58      4.96 o
  -9   5  10      458.96      389.84     11.69 o
  -7   5  10       84.78       75.35      4.96 o
  -5   5  10      153.90      157.24      4.97 o
  -3   5  10        5.79        8.29      1.46 o
  -1   5  10       65.10       58.66      3.64 o
   1   5  10       38.63       37.22      2.95 o
   3   5  10        7.76        2.44      1.99 o
   5   5  10       89.32      101.77      3.87 o
   7   5  10       18.40       10.70      2.36 o
   9   5  10        0.85        3.47      2.40 o
 -18   6  10       94.94      108.03      9.50 o
 -16   6  10      241.85      262.70     13.51 o
 -14   6  10      309.44      295.02     12.02 o
 -12   6  10        0.10        2.83      4.30 o
 -10   6  10       59.73       53.55      5.57 o
  -8   6  10       51.41       45.54      5.06 o
  -6   6  10       46.60       36.40      3.96 o
  -4   6  10       60.95       52.76      3.47 o
  -2   6  10      294.74      321.83      9.03 o
   0   6  10       15.64       30.74      3.06 o
   2   6  10       79.09       82.08      4.01 o
   4   6  10       25.55       26.29      2.74 o
   6   6  10      169.66      181.15      5.58 o
   8   6  10        0.00        0.88      2.77 o
  10   6  10        6.48        7.05      3.75 o
 -19   7  10        0.07       -5.77      5.77 o
 -17   7  10       84.78      102.25      9.25 o
 -15   7  10      168.41      138.49     11.66 o
 -13   7  10       13.14        5.94      5.85 o
 -11   7  10        0.10       -0.76      3.91 o
  -9   7  10      155.47      140.10     11.06 o
  -7   7  10      789.09      718.63     22.71 o
  -5   7  10      340.34      330.93      8.68 o
  -3   7  10        1.72        3.23      1.74 o
  -1   7  10       16.27       26.01      3.33 o
   1   7  10       16.62       13.05      2.81 o
   3   7  10       30.67       36.18      3.34 o
   5   7  10       10.86        7.88      2.73 o
   7   7  10      106.89      113.89      6.82 o
   9   7  10       14.60        8.36      6.12 o
 -18   8  10       68.20      104.87      9.81 o
 -16   8  10       12.87        5.11      5.37 o
 -14   8  10        6.18        0.36      6.41 o
 -12   8  10        3.60        1.70      4.56 o
 -10   8  10      155.28      140.47      8.07 o
  -8   8  10       56.68       36.53      4.99 o
  -6   8  10       38.71       36.70      4.55 o
  -4   8  10       17.91       26.30      2.98 o
  -2   8  10       13.14       12.25      2.52 o
   0   8  10      309.60      286.78     10.99 o
   2   8  10        8.48        8.09      3.26 o
   4   8  10       16.28       14.90      5.02 o
   6   8  10       17.20       10.24      4.39 o
   8   8  10       18.80       13.87      4.73 o
 -17   9  10        2.83        2.60      6.90 o
 -15   9  10      178.62      208.80     16.07 o
 -13   9  10       43.33       38.14      8.69 o
 -11   9  10        3.11        5.43      4.40 o
  -9   9  10       23.42       21.78      4.55 o
  -7   9  10      111.74      100.32      6.61 o
  -5   9  10        7.12        1.34      2.93 o
  -3   9  10        3.71        0.17      2.24 o
  -1   9  10       77.68       72.22      8.01 o
   1   9  10       10.48       15.26      4.63 o
   3   9  10        0.01       -1.43      5.39 o
   5   9  10        4.92        3.74      3.52 o
   7   9  10       15.64       27.58      5.08 o
   9   9  10        1.91        3.37      4.48 o
 -18  10  10      304.88      414.32     20.07 o
 -16  10  10       35.95       47.17     10.73 o
 -14  10  10        0.18       -6.02      6.67 o
 -12  10  10       37.94       20.56     10.82 o
 -10  10  10       16.74        9.91      5.42 o
  -8  10  10        5.09        5.68      4.85 o
  -6  10  10       20.60       20.23      6.96 o
  -4  10  10        4.29        1.12      3.32 o
  -2  10  10      158.96      171.39      5.36 o
   0  10  10       12.06       15.32      7.30 o
   2  10  10       55.73       54.98      8.55 o
   4  10  10       15.54       10.92      4.01 o
   6  10  10        2.64        0.57      4.68 o
   8  10  10       11.69       17.81      5.80 o
 -17  11  10       57.03       97.10     13.93 o
 -15  11  10       37.47       19.59      8.89 o
 -13  11  10        6.17       -1.57     10.03 o
 -11  11  10        2.61        9.28      6.40 o
  -9  11  10        3.23       -2.82      6.37 o
  -7  11  10        2.84        2.33      4.73 o
  -5  11  10        0.15        0.57      4.04 o
  -3  11  10      294.74      322.09     14.30 o
  -1  11  10      174.99      177.84      5.18 o
   1  11  10        9.11       -0.45      4.33 o
   3  11  10       32.29       41.95      6.30 o
   5  11  10        3.78        8.69      4.76 o
   7  11  10        0.22        2.58      5.90 o
 -16  12  10       39.66       30.02     16.43 o
 -14  12  10        0.29       -6.59      9.44 o
 -12  12  10        1.12        0.69      8.95 o
 -10  12  10        2.18        3.68      5.64 o
  -8  12  10        0.78        3.17      4.90 o
  -6  12  10      221.88      247.59     12.45 o
  -4  12  10      246.41      268.71     11.52 o
  -2  12  10      175.84      193.56      8.36 o
   0  12  10        0.28        0.38      2.11 o
   2  12  10        9.09        7.65      4.43 o
   4  12  10        1.92        1.30      4.80 o
   6  12  10        1.19        4.67      5.05 o
 -15  13  10      124.68      130.74     20.66 o
 -13  13  10        4.19        9.05     11.31 o
 -11  13  10      119.05      115.89     16.72 o
  -9  13  10        8.04       20.28      6.39 o
  -7  13  10       25.85       36.48      6.99 o
  -5  13  10      172.96      156.03     12.64 o
  -3  13  10       19.59       22.85      4.97 o
  -1  13  10      342.77      363.88     12.04 o
   1  13  10       35.74       39.41      4.28 o
   3  13  10       18.53       26.74      6.66 o
   5  13  10       14.09       14.72      5.92 o
 -14  14  10       55.06       62.27     17.02 o
 -12  14  10        0.00       -5.02      9.84 o
 -10  14  10      109.70      157.21     18.50 o
  -8  14  10        0.17        4.22      5.63 o
  -6  14  10       23.79       23.06      6.56 o
  -4  14  10       34.69       45.77      6.89 o
  -2  14  10        9.34        7.71      4.37 o
   0  14  10       11.84        8.37      3.73 o
   2  14  10        0.59        0.69      7.26 o
   4  14  10        0.27       -5.87      7.17 o
 -13  15  10        3.06       -8.85     11.12 o
 -11  15  10       64.25       47.52     14.56 o
  -9  15  10       20.10       31.48     12.00 o
  -7  15  10       48.07       40.04      7.92 o
  -5  15  10       57.74       42.48      7.47 o
  -3  15  10       66.93       53.20      7.77 o
  -1  15  10       12.76       11.65      4.14 o
   1  15  10        1.27        6.68      3.20 o
   3  15  10       21.25       19.80      6.98 o
 -12  16  10       22.27       28.23     13.87 o
 -10  16  10       67.54       75.36     16.04 o
  -8  16  10        0.02        1.87      9.94 o
  -6  16  10       11.69       10.34     11.06 o
  -4  16  10       24.38       22.95      7.19 o
  -2  16  10        0.48       -3.19      3.95 o
   0  16  10        1.02        0.41      4.20 o
   2  16  10       74.19       61.72      9.11 o
  -9  17  10       56.91       60.21     14.86 o
  -7  17  10       14.43       13.28     10.82 o
  -5  17  10        0.37       -6.78      6.78 o
  -3  17  10       11.41        3.49      4.79 o
  -1  17  10        4.69       -2.73      4.66 o
   1  17  10       10.06       14.44      6.56 o
  -6  18  10       44.13       29.42     12.40 o
  -4  18  10        0.16       -6.89      7.97 o
  -2  18  10        0.62        7.26      5.91 o
 -19   1  11        5.08        1.11      7.96 o
 -17   1  11       52.88       31.73      9.43 o
 -15   1  11       23.69       20.96      7.65 o
 -13   1  11        4.69        5.48      4.30 o
 -11   1  11       27.36       31.09      4.08 o
  -9   1  11      813.72      807.92     13.85 o
  -7   1  11     3402.95     3406.13     41.52 o
  -5   1  11        0.14       -0.18      1.36 o
  -3   1  11       29.97       29.25      2.87 o
  -1   1  11       78.15       77.52      3.55 o
   1   1  11        0.00       -0.93      1.53 o
   3   1  11       87.05      100.16     11.48 o
   5   1  11       26.56       18.50     11.51 o
   7   1  11       86.71       72.41     17.41 o
 -20   2  11        8.11       -3.20     11.95 o
 -18   2  11        5.99       12.57     22.53 o
 -16   2  11      194.08      232.93     16.30 o
 -14   2  11      230.52      233.48     18.15 o
 -12   2  11        1.11        6.28      4.24 o
 -10   2  11      144.76      141.34      6.55 o
  -8   2  11      375.84      364.30      8.56 o
  -6   2  11      361.39      381.31      7.00 o
  -4   2  11      330.35      355.47      8.56 o
  -2   2  11      191.13      190.39      5.89 o
   0   2  11       26.68       26.68      2.45 o
   2   2  11       31.34       24.19      2.01 o
   4   2  11        9.01       25.28     11.51 o
   6   2  11      108.33       98.08     18.40 o
   8   2  11        0.93        9.25     12.99 o
 -19   3  11        2.12       -2.58      8.44 o
 -17   3  11      253.32      258.72     17.55 o
 -15   3  11      208.30      198.43     16.58 o
 -13   3  11        1.35        2.11      4.16 o
 -11   3  11       62.09       66.56      5.26 o
  -9   3  11     1001.54      973.25     17.91 o
  -7   3  11       12.05        6.38      3.83 o
  -5   3  11       97.13       97.33      4.04 o
  -3   3  11       40.61       38.71      3.31 o
  -1   3  11        1.29       -0.45      2.00 o
   1   3  11        9.38        6.88      2.12 o
   3   3  11      136.26      135.72      4.98 o
   5   3  11       77.27       67.00     16.13 o
   7   3  11        3.24      -10.53     10.53 o
   9   3  11       32.39       24.71      5.66 o
 -18   4  11        9.94        3.34      8.05 o
 -16   4  11      139.08      174.66     29.37 o
 -14   4  11       16.47       -1.81      5.94 o
 -12   4  11       41.71       34.71      5.54 o
 -10   4  11      163.43      145.86      6.85 o
  -8   4  11       90.24       96.22      5.53 o
  -6   4  11      728.68      715.11     14.72 o
  -4   4  11       41.50       42.43      3.09 o
  -2   4  11      204.72      182.77      9.40 o
   0   4  11        9.31        8.85      2.46 o
   2   4  11        2.12        0.28      1.98 o
   4   4  11        6.65        9.73      2.05 o
   6   4  11        0.23        0.37      2.16 o
   8   4  11        0.07       -2.06      2.06 o
 -19   5  11        1.00        3.08      8.45 o
 -17   5  11      127.74      166.57     15.13 o
 -15   5  11      420.30      455.26     21.70 o
 -13   5  11        1.27        3.18      4.34 o
 -11   5  11      104.06       96.53     10.35 o
  -9   5  11       40.39       39.35      4.54 o
  -7   5  11      357.32      361.76     13.83 o
  -5   5  11        5.83        3.01      1.99 o
  -3   5  11       20.85       17.16      3.18 o
  -1   5  11       85.83       91.19      4.49 o
   1   5  11      442.90      412.33      8.72 o
   3   5  11        6.29        4.76      2.21 o
   5   5  11       87.64       90.89      3.91 o
   7   5  11        2.87        2.23      2.26 o
   9   5  11        0.76       -2.69      3.28 o
 -18   6  11       20.34       11.39     14.36 o
 -16   6  11       29.89       39.47      9.59 o
 -14   6  11        2.80       -1.91      9.20 o
 -12   6  11       37.96       26.48      5.59 o
 -10   6  11       72.25       59.89      6.03 o
  -8   6  11      234.05      190.90      7.54 o
  -6   6  11       28.10       28.07      3.57 o
  -4   6  11       70.12       74.27      2.90 o
  -2   6  11        5.61        0.53      3.78 o
   0   6  11       28.34       28.69      4.00 o
   2   6  11      102.85      111.04      4.78 o
   4   6  11        0.35        1.12      2.44 o
   6   6  11       39.12       43.66      3.58 o
   8   6  11       19.00       20.14      6.37 o
 -17   7  11       61.27       59.51     11.51 o
 -15   7  11       33.17       19.11     11.22 o
 -13   7  11        1.39        1.28      5.15 o
 -11   7  11        6.87        7.47      4.22 o
  -9   7  11       58.63       40.90      6.32 o
  -7   7  11        0.52       -1.80      2.94 o
  -5   7  11      109.99      112.00      5.19 o
  -3   7  11       63.77       66.58      4.05 o
  -1   7  11      161.47      152.85      8.54 o
   1   7  11       48.85       58.14      4.80 o
   3   7  11       63.27       58.15      5.64 o
   5   7  11       24.12       24.96      4.51 o
   7   7  11        3.50        7.96      3.97 o
 -18   8  11       10.98        6.38     13.23 o
 -16   8  11      108.05      121.54     13.70 o
 -14   8  11       32.90       38.72     13.08 o
 -12   8  11        0.46        0.36      4.67 o
 -10   8  11        5.02        2.53      5.24 o
  -8   8  11      364.62      338.81     11.26 o
  -6   8  11      118.42       91.32      5.45 o
  -4   8  11        0.07        0.84      2.18 o
  -2   8  11       55.25       54.22      6.39 o
   0   8  11        2.46       -2.52      3.76 o
   2   8  11       11.29        4.21      4.20 o
   4   8  11       16.73        2.70      4.12 o
   6   8  11       17.41       16.22      4.76 o
   8   8  11        0.96       -4.20      4.20 o
 -17   9  11      161.67      193.54     17.13 o
 -15   9  11       27.08       34.39      9.12 o
 -13   9  11        1.55       -5.58      5.58 o
 -11   9  11       16.42       13.11      4.96 o
  -9   9  11        0.08       -0.83      4.18 o
  -7   9  11       54.39       48.07      5.36 o
  -5   9  11        8.19       10.87      3.34 o
  -3   9  11        8.75        2.83      1.83 o
  -1   9  11       13.47        5.82      4.55 o
   1   9  11      329.11      301.58     13.13 o
   3   9  11       30.87       24.54      5.27 o
   5   9  11       13.46        7.90      4.13 o
   7   9  11       16.08       20.14      5.21 o
 -16  10  11        0.04        2.34      8.40 o
 -14  10  11       25.36       51.45     10.00 o
 -12  10  11        0.38       -1.54      5.65 o
 -10  10  11       42.49       38.88      5.92 o
  -8  10  11      123.37      105.39      7.19 o
  -6  10  11       88.07       94.46      5.98 o
  -4  10  11      136.41      141.07      6.20 o
  -2  10  11        2.86        5.10      2.36 o
   0  10  11      108.49       87.37      7.80 o
   2  10  11        8.60        3.83      4.59 o
   4  10  11        0.18       -3.03      3.56 o
   6  10  11        0.24       -4.08      5.23 o
 -15  11  11       54.35       87.89     12.66 o
 -13  11  11       19.82       29.91      8.59 o
 -11  11  11      176.97      178.59     14.74 o
  -9  11  11       32.25       16.78      5.11 o
  -7  11  11      190.50      166.20      8.52 o
  -5  11  11        0.03        0.15      3.11 o
  -3  11  11       59.27       62.10      4.51 o
  -1  11  11       16.62       26.14      6.23 o
   1  11  11      131.46      135.24     15.24 o
   3  11  11        3.89        2.71      4.09 o
   5  11  11       29.38       23.64      5.72 o
 -14  12  11       77.53      103.23     30.84 o
 -12  12  11        0.71       -4.11      7.67 o
 -10  12  11        3.00        9.46      6.16 o
  -8  12  11       10.92        9.24      5.49 o
  -6  12  11       13.33       11.78      5.35 o
  -4  12  11       28.72       34.18      4.38 o
  -2  12  11      102.10      108.46      6.91 o
   0  12  11       30.64       31.66      6.31 o
   2  12  11       30.53       25.55      5.36 o
   4  12  11        6.80       -1.14      5.08 o
 -13  13  11        0.06       -0.10     11.12 o
 -11  13  11       41.99       47.22     13.48 o
  -9  13  11       52.28       74.08      9.08 o
  -7  13  11       24.29       38.42      7.07 o
  -5  13  11        0.89        0.09      4.30 o
  -3  13  11        4.84        1.78      4.49 o
  -1  13  11       19.12       12.72      4.27 o
   1  13  11        6.12        5.07      4.77 o
   3  13  11       31.72       40.62      8.05 o
 -12  14  11       15.55        0.20     10.72 o
 -10  14  11       70.88       69.85     14.86 o
  -8  14  11        1.89        7.58      6.24 o
  -6  14  11       13.77        5.78      5.52 o
  -4  14  11        1.44       -1.81      4.32 o
  -2  14  11       83.99       86.94      7.17 o
   0  14  11       27.71       18.54      9.98 o
   2  14  11       82.88      107.33     14.49 o
 -11  15  11       10.01       -2.26     10.43 o
  -9  15  11        0.02        1.08      9.35 o
  -7  15  11       32.60       57.51      9.73 o
  -5  15  11       86.58      111.25      9.43 o
  -3  15  11        8.67        1.31      4.60 o
  -1  15  11        0.26        1.02      2.93 o
   1  15  11      195.76      206.49     13.24 o
 -10  16  11        0.38       -9.25      9.54 o
  -8  16  11       34.11       44.66     13.08 o
  -6  16  11      131.50      150.56     11.30 o
  -4  16  11       25.48       18.08      5.23 o
  -2  16  11        0.91       -2.30      4.09 o
   0  16  11       48.74       74.64      9.66 o
  -5  17  11       39.26       48.49      9.42 o
 -18   0  12      132.14      118.25     19.48 o
 -16   0  12        0.01       -7.67      8.95 o
 -14   0  12       42.69       45.94      9.73 o
 -12   0  12       93.53      107.56     25.73 o
 -10   0  12      140.64      100.77      9.79 o
  -8   0  12     3435.59     3388.10     59.30 o
  -6   0  12       86.43      110.37      5.21 o
  -4   0  12       48.06       38.62      6.71 o
  -2   0  12       18.16       17.50      3.90 o
   0   0  12        2.58       -1.27      2.83 o
   2   0  12        3.71        1.57      2.54 o
   4   0  12        1.06        3.54     10.43 o
 -19   1  12       30.17       30.41     10.59 o
 -17   1  12       32.77       42.29     10.22 o
 -15   1  12      114.61       95.28     11.47 o
 -13   1  12      105.43      104.69     10.42 o
 -11   1  12       14.36       11.72      4.52 o
  -9   1  12       46.91       51.67      4.78 o
  -7   1  12       80.83       93.93      4.69 o
  -5   1  12       27.98       28.75      5.15 o
  -3   1  12       37.45       40.53      3.40 o
  -1   1  12       16.51       16.20      2.48 o
   1   1  12       14.61       12.55      2.16 o
   3   1  12       11.43       12.82      7.62 o
   5   1  12        0.63       -0.98      9.54 o
 -18   2  12       38.07       30.68     10.08 o
 -16   2  12       24.39       14.97      7.90 o
 -14   2  12      106.08      118.79     10.58 o
 -12   2  12        2.46        1.47      4.13 o
 -10   2  12        2.00        4.63      4.03 o
  -8   2  12        0.59       -2.76      2.76 o
  -6   2  12      274.20      284.87      5.70 o
  -4   2  12       54.58       53.04      5.42 o
  -2   2  12        6.56        5.15      2.48 o
   0   2  12        2.11        0.01      2.84 o
   2   2  12        0.26        0.69      1.87 o
   4   2  12       48.28       52.53     15.25 o
   6   2  12        5.48       -6.00     10.82 o
 -19   3  12        1.14       -6.03     15.54 o
 -17   3  12       23.48       32.65      9.72 o
 -15   3  12       14.84       34.57      8.64 o
 -13   3  12        0.69       -2.56      4.40 o
 -11   3  12        8.29        6.59      3.63 o
  -9   3  12       32.96       27.61      4.22 o
  -7   3  12        0.64        1.46      2.72 o
  -5   3  12      179.33      178.75      7.96 o
  -3   3  12        7.22        1.28      3.44 o
  -1   3  12       26.42       31.43      3.29 o
   1   3  12       97.51      100.26      4.19 o
   3   3  12        2.64        0.34      1.98 o
   5   3  12        9.15       14.02      4.63 o
   7   3  12        2.03       -7.87     11.02 o
 -18   4  12        0.81        3.30      8.21 o
 -16   4  12      136.71      145.16     13.79 o
 -14   4  12        7.08       18.01     10.18 o
 -12   4  12        0.05        1.40      3.49 o
 -10   4  12       50.14       48.64      4.96 o
  -8   4  12       74.70       67.35      5.07 o
  -6   4  12      318.83      340.94      6.80 o
  -4   4  12       76.89       85.93      7.02 o
  -2   4  12       12.52       14.20      5.05 o
   0   4  12      314.78      304.42      8.14 o
   2   4  12       25.60       23.83      2.75 o
   4   4  12       29.33       35.03      2.83 o
   6   4  12       26.73       26.00      2.60 o
 -17   5  12        3.27        2.46      7.35 o
 -15   5  12        0.00        5.16      7.05 o
 -13   5  12       40.74       51.79      6.80 o
 -11   5  12      126.44      128.60      8.67 o
  -9   5  12       46.29       37.63      4.67 o
  -7   5  12      272.07      278.02      8.50 o
  -5   5  12       69.44       70.21      3.23 o
  -3   5  12       66.35       63.60      6.36 o
  -1   5  12        0.01       -3.58      3.58 o
   1   5  12        0.04       -0.40      2.49 o
   3   5  12       89.55       88.42      4.81 o
   5   5  12        8.54       10.60      5.29 o
   7   5  12       66.28       70.14      4.29 o
 -18   6  12       42.24       50.18     38.81 o
 -16   6  12       93.88      112.27     13.28 o
 -14   6  12       17.75       20.80      7.88 o
 -12   6  12      102.01      117.00      8.29 o
 -10   6  12        0.33       -1.09      3.35 o
  -8   6  12       17.26        7.30      3.56 o
  -6   6  12       39.48       29.41      4.23 o
  -4   6  12       73.56       76.41      7.16 o
  -2   6  12       11.34        6.24      6.87 o
   0   6  12       47.43       48.84      7.76 o
   2   6  12        5.12       12.59      3.42 o
   4   6  12       68.49       75.73      4.80 o
   6   6  12        5.19        2.45      3.11 o
 -17   7  12        0.19        4.67      8.17 o
 -15   7  12       27.63       17.40     11.56 o
 -13   7  12       79.56       83.95      9.31 o
 -11   7  12        7.40        4.75      4.73 o
  -9   7  12        0.80        1.21      3.48 o
  -7   7  12       50.69       50.20      4.55 o
  -5   7  12       28.76       24.32      2.63 o
  -3   7  12        1.48        1.35      4.40 o
  -1   7  12        0.32        0.87      4.14 o
   1   7  12       29.35       20.19      5.00 o
   3   7  12        0.81        1.71      3.93 o
   5   7  12       29.04       29.08      4.85 o
 -16   8  12       12.05       23.43      9.23 o
 -14   8  12       28.18       26.84      8.30 o
 -12   8  12       35.03       21.25      5.75 o
 -10   8  12        0.25        2.53      5.41 o
  -8   8  12       30.07       35.32      5.78 o
  -6   8  12       13.32        9.78      3.29 o
  -4   8  12       37.26       31.18      3.86 o
  -2   8  12        2.69        4.18      4.91 o
   0   8  12      166.34      153.45      9.21 o
   2   8  12        1.79        4.59      4.33 o
   4   8  12        1.85        2.48      4.36 o
   6   8  12       24.08       16.95      5.04 o
 -15   9  12       17.49        4.55      7.81 o
 -13   9  12       40.76       35.27      8.93 o
 -11   9  12        5.38        2.24      4.81 o
  -9   9  12       93.52       95.23      6.49 o
  -7   9  12      137.69      126.51     10.72 o
  -5   9  12       10.55       16.23      3.34 o
  -3   9  12        2.51        3.31      4.75 o
  -1   9  12       31.05       38.24      6.45 o
   1   9  12        2.00       -3.66      4.27 o
   3   9  12        3.75       -4.11      4.11 o
   5   9  12        8.81       11.41      4.25 o
 -16  10  12      236.70      305.91     20.20 o
 -14  10  12       63.10       71.58     11.37 o
 -12  10  12        3.10        1.64      6.59 o
 -10  10  12        2.74        2.53      4.61 o
  -8  10  12       38.59       28.59      4.78 o
  -6  10  12        3.95        3.75      3.43 o
  -4  10  12        4.20       -1.74      3.26 o
  -2  10  12       43.85       37.26      7.40 o
   0  10  12      149.39      176.68     13.56 o
   2  10  12        4.07       -4.42      4.73 o
   4  10  12       10.25        8.75      6.00 o
 -15  11  12       95.78      135.17     14.40 o
 -13  11  12        8.29       17.25      7.86 o
 -11  11  12        0.51        4.73      5.82 o
  -9  11  12        0.70        1.73      4.66 o
  -7  11  12        0.54       -1.08      3.49 o
  -5  11  12       57.29       74.42      5.28 o
  -3  11  12        1.02        1.87      3.73 o
  -1  11  12       63.74       84.53      8.66 o
   1  11  12        5.44        1.00      5.20 o
   3  11  12        0.90        3.66      4.33 o
 -14  12  12        8.90        4.29      8.10 o
 -12  12  12       10.30       23.99      8.47 o
 -10  12  12        2.79       11.57      6.56 o
  -8  12  12       10.76       12.96      4.85 o
  -6  12  12       32.71       29.41      7.88 o
  -4  12  12       49.71       56.65      4.73 o
  -2  12  12       13.41       13.56      5.98 o
   0  12  12       28.47       38.23      7.13 o
   2  12  12        0.00       -4.15      4.52 o
 -13  13  12        6.47       14.51      9.14 o
 -11  13  12       60.34       76.43     14.66 o
  -9  13  12       16.55       11.76      5.43 o
  -7  13  12        0.05       -3.90      3.90 o
  -5  13  12        1.61        5.38      3.81 o
  -3  13  12        6.87        9.29      3.34 o
  -1  13  12       24.07       19.30      6.71 o
   1  13  12      269.60      303.91     12.37 o
 -10  14  12        1.38       -2.93      6.62 o
  -8  14  12       61.03       71.73      7.43 o
  -6  14  12       45.76       48.95      6.17 o
  -4  14  12        0.36       -1.87      3.45 o
  -2  14  12        2.91        2.03      4.42 o
   0  14  12        2.89       -3.12      5.48 o
  -9  15  12       11.28       21.64     11.71 o
  -7  15  12        0.04       -5.85      8.18 o
  -5  15  12       70.09       70.95      7.19 o
  -3  15  12        4.33       -3.48      3.48 o
 -17   1  13       15.92        1.22      7.54 o
 -15   1  13      142.55      134.36     13.22 o
 -13   1  13       62.61       63.31      7.21 o
 -11   1  13       15.97       19.02      6.13 o
  -9   1  13       77.64       94.27      6.83 o
  -7   1  13       94.28       95.57      4.52 o
  -5   1  13      374.50      385.21     17.83 o
  -3   1  13        0.69       -1.68      3.62 o
  -1   1  13       44.39       50.28      3.63 o
   1   1  13       21.89       23.63      2.66 o
   3   1  13        0.78        0.64      1.87 o
   5   1  13        3.39       -9.64      9.64 o
 -18   2  13        0.57       -1.27      8.23 o
 -16   2  13        3.18        1.00      7.51 o
 -14   2  13      116.15      133.82      9.39 o
 -12   2  13      113.64      124.68      8.23 o
 -10   2  13       12.99        9.15      4.37 o
  -8   2  13      229.98      237.97      7.89 o
  -6   2  13      411.10      434.30     12.83 o
  -4   2  13      271.82      281.06     10.19 o
  -2   2  13       18.30       22.66      4.45 o
   0   2  13      110.18      104.95      5.34 o
   2   2  13        0.01        2.98      2.19 o
   4   2  13       18.47       16.73      5.43 o
   6   2  13        4.90       -6.89     13.28 o
 -17   3  13       14.31       12.80      7.93 o
 -15   3  13      141.26      145.79     13.97 o
 -13   3  13      135.00      155.55      9.57 o
 -11   3  13        0.36       -2.41      4.97 o
  -9   3  13      175.78      179.15      7.49 o
  -7   3  13      393.30      376.39      9.32 o
  -5   3  13       54.07       51.22      6.18 o
  -3   3  13        2.24        2.57      4.47 o
  -1   3  13       50.77       59.84     12.69 o
   1   3  13       10.22        7.77      2.67 o
   3   3  13        2.95        1.68      2.44 o
   5   3  13       12.98       17.69      4.52 o
 -16   4  13        5.13        9.19      7.94 o
 -14   4  13      123.10      117.18     12.03 o
 -12   4  13        1.19       -0.81      4.30 o
 -10   4  13       81.70       69.19      5.59 o
  -8   4  13        5.30        3.30      4.34 o
  -6   4  13      175.24      176.91      8.70 o
  -4   4  13      206.56      197.48     10.31 o
  -2   4  13       72.53       70.79      6.60 o
   0   4  13       22.56       20.48      4.72 o
   2   4  13        0.00       -2.37      2.37 o
   4   4  13        3.36        7.81      2.60 o
 -17   5  13       15.96       19.99      9.12 o
 -15   5  13      194.42      252.55     16.72 o
 -13   5  13       76.85      101.85      8.34 o
 -11   5  13        0.26       -0.55      3.83 o
  -9   5  13        1.81        0.08      3.42 o
  -7   5  13       32.22       40.56      4.08 o
  -5   5  13       61.07       64.15      7.24 o
  -3   5  13        3.25       -2.19      4.22 o
  -1   5  13        0.47        4.20      4.37 o
   1   5  13       38.38       29.89      5.03 o
   3   5  13       85.58       81.83      6.36 o
   5   5  13        0.00       -3.07      3.52 o
 -16   6  13       22.31       20.22      8.73 o
 -14   6  13        2.10       -8.51     11.66 o
 -12   6  13       14.59       15.41      4.45 o
 -10   6  13        7.52        5.90      3.83 o
  -8   6  13        0.17       -0.53      3.25 o
  -6   6  13      128.76      106.40      6.42 o
  -4   6  13       48.18       49.70      6.65 o
  -2   6  13       33.88       38.39      6.09 o
   0   6  13       29.01       24.25      5.35 o
   2   6  13       11.95        9.08      4.26 o
   4   6  13        7.73        6.73      6.29 o
 -15   7  13      122.79      122.13     12.90 o
 -13   7  13       20.66       22.36      6.75 o
 -11   7  13        4.67        1.39      3.86 o
  -9   7  13        5.43        2.95      3.64 o
  -7   7  13        0.30       -2.93      2.93 o
  -5   7  13       28.43       26.75      6.36 o
  -3   7  13       83.24       75.80      7.76 o
  -1   7  13       60.58       48.49      6.56 o
   1   7  13        6.33        2.58      4.61 o
   3   7  13       22.17       21.60      4.99 o
 -16   8  13        0.40       -7.22      7.22 o
 -14   8  13        0.25       19.71      7.82 o
 -12   8  13        0.34       -3.75      4.24 o
 -10   8  13        0.35       -3.80      3.80 o
  -8   8  13       33.38       33.33      4.57 o
  -6   8  13      186.95      188.05      8.09 o
  -4   8  13        0.09        6.49      5.25 o
  -2   8  13        0.01       -1.91      4.52 o
   0   8  13        8.60        3.72      5.13 o
   2   8  13       59.98       59.38      6.73 o
   4   8  13        4.31       15.28      6.87 o
 -15   9  13       38.41       30.31     10.05 o
 -13   9  13        0.73        9.89      6.97 o
 -11   9  13      195.52      188.59     11.69 o
  -9   9  13        0.43       -3.57      3.57 o
  -7   9  13        2.61       -1.14      3.38 o
  -5   9  13        0.20       -3.04      3.27 o
  -3   9  13        0.13       -1.12      4.94 o
  -1   9  13       27.41       32.87      6.53 o
   1   9  13        6.22       14.97      7.17 o
   3   9  13       14.91        8.15      5.33 o
 -14  10  13       66.58       84.53     11.96 o
 -12  10  13        2.37        3.50      6.63 o
 -10  10  13        0.44       -0.11      4.28 o
  -8  10  13       22.19       15.25      4.84 o
  -6  10  13       10.55       13.30      3.59 o
  -4  10  13       27.75       33.74      9.46 o
  -2  10  13       48.73       74.39      8.27 o
   0  10  13        1.94        8.52      5.55 o
   2  10  13        3.28        6.30      5.63 o
 -13  11  13      125.10      142.53     17.41 o
 -11  11  13       18.90       23.77      7.09 o
  -9  11  13       86.52       75.02      6.55 o
  -7  11  13        3.56        5.71      3.70 o
  -5  11  13       95.14      100.04      5.27 o
  -3  11  13        7.69        4.72      8.95 o
  -1  11  13       12.59       22.46      6.79 o
   1  11  13       37.02       45.33      7.66 o
 -12  12  13       30.10       23.83      8.76 o
 -10  12  13        0.36        0.45      4.39 o
  -8  12  13        9.97        6.08      5.23 o
  -6  12  13       20.69       21.63      6.01 o
  -4  12  13       48.58       60.30      6.87 o
  -2  12  13       29.59       36.43      7.49 o
   0  12  13      165.30      163.52     11.70 o
  -9  13  13       11.05       10.45      5.95 o
  -7  13  13        0.01        3.41      4.02 o
  -5  13  13        0.00        3.26      3.41 o
  -3  13  13        2.25       -6.15      6.64 o
  -6  14  13        0.28        1.47      5.99 o
 -16   0  14       64.62       60.11     15.05 o
 -14   0  14        1.26       -4.28      7.02 o
 -12   0  14       11.54        0.83      6.39 o
 -10   0  14      122.69      110.94     10.27 o
  -8   0  14      180.53      193.85     10.47 o
  -6   0  14     1084.66     1102.59     60.06 o
  -4   0  14       11.15        8.96      6.26 o
  -2   0  14        0.10        2.89      5.62 o
   0   0  14        7.04       14.83      9.69 o
   2   0  14        0.24        5.05      3.23 o
   4   0  14       25.89       18.69      5.51 o
 -17   1  14        0.08       -2.66      7.64 o
 -15   1  14       13.89       17.80      8.10 o
 -13   1  14       68.14       62.64      9.97 o
 -11   1  14       21.21       20.86      5.10 o
  -9   1  14       59.17       53.03      5.40 o
  -7   1  14       21.20       20.57      6.28 o
  -5   1  14       54.14       50.90      6.13 o
  -3   1  14        8.57        2.86      4.13 o
  -1   1  14       91.75      102.36      6.89 o
   1   1  14        8.59        7.80      3.73 o
   3   1  14       11.90       12.11      2.44 o
 -16   2  14        6.36        2.72      7.32 o
 -14   2  14        2.10       -4.23      6.47 o
 -12   2  14       46.43       45.22      6.47 o
 -10   2  14       12.19        7.92      4.50 o
  -8   2  14      124.45      119.79      5.70 o
  -6   2  14       84.74       89.66      7.20 o
  -4   2  14        0.41       -2.62      5.64 o
  -2   2  14        5.14       -0.24      4.03 o
   0   2  14        8.53       10.12      4.63 o
   2   2  14        1.37        3.51      3.73 o
 -15   3  14       53.31       65.80     10.61 o
 -13   3  14       43.61       42.66      8.76 o
 -11   3  14        1.75        5.19      4.53 o
  -9   3  14      183.05      193.85      7.69 o
  -7   3  14       48.27       67.10      7.91 o
  -5   3  14       17.61       20.86      6.00 o
  -3   3  14       13.71       17.21      5.39 o
  -1   3  14       17.64       19.42      5.12 o
   1   3  14        3.78        6.73      4.41 o
   3   3  14        6.57        0.40      3.12 o
 -16   4  14        9.28        9.24      8.23 o
 -14   4  14      257.27      294.00     42.06 o
 -12   4  14       44.97       50.30      6.56 o
 -10   4  14        0.00       -1.51      3.95 o
  -8   4  14       16.23       12.21      3.39 o
  -6   4  14       10.25       19.74      6.14 o
  -4   4  14        0.65        2.03      4.98 o
  -2   4  14       34.96       38.34      6.28 o
   0   4  14        0.00        1.75      4.75 o
   2   4  14       16.19       11.50      4.54 o
 -15   5  14       12.01       30.23     11.90 o
 -13   5  14        7.63       11.09      5.73 o
 -11   5  14       13.57       15.24      5.00 o
  -9   5  14        2.45        4.51      3.62 o
  -7   5  14        0.19       -2.23      3.65 o
  -5   5  14        0.29       -2.60      4.99 o
  -3   5  14        5.56        3.58      4.78 o
  -1   5  14       46.87       39.74      6.08 o
   1   5  14        6.79        1.84      4.56 o
   3   5  14        2.66        4.62      6.10 o
 -14   6  14       17.37       12.02      7.69 o
 -12   6  14        9.95       16.99      5.64 o
 -10   6  14       61.80       70.97      5.90 o
  -8   6  14       12.19        5.19      4.01 o
  -6   6  14       20.25       24.41      6.55 o
  -4   6  14        1.36        0.94      5.20 o
  -2   6  14       23.55       29.07      6.09 o
   0   6  14        3.83       11.66      5.15 o
   2   6  14      110.95      115.58     10.21 o
 -15   7  14        0.64       -3.43      6.81 o
 -13   7  14        8.49        2.30      6.96 o
 -11   7  14       37.40       26.37      5.29 o
  -9   7  14        4.02        1.69      3.76 o
  -7   7  14       93.70       92.62     10.87 o
  -5   7  14        1.38        0.82      5.25 o
  -3   7  14        6.80        9.32     11.83 o
  -1   7  14       24.75       20.61      6.00 o
   1   7  14        0.17        1.68      4.98 o
 -14   8  14        0.46        6.79      7.96 o
 -12   8  14        5.64        5.04      4.78 o
 -10   8  14       28.54       35.15      5.94 o
  -8   8  14        3.10        0.48      3.41 o
  -6   8  14        3.84        0.92      5.17 o
  -4   8  14       14.09       14.69      6.01 o
  -2   8  14        0.02        0.40      5.31 o
   0   8  14       22.21       25.13      7.04 o
 -13   9  14        3.79       -2.07      6.68 o
 -11   9  14       27.19       27.89      5.29 o
  -9   9  14        0.88       -3.64      3.64 o
  -7   9  14        6.88        4.67      3.31 o
  -5   9  14       69.07       75.71      8.83 o
  -3   9  14        1.78        9.54      6.15 o
  -1   9  14        0.80       -0.06      5.63 o
 -12  10  14       34.83       34.83      7.24 o
 -10  10  14       11.26       15.52      4.87 o
  -8  10  14       12.40       19.20      4.34 o
  -6  10  14       10.24        9.08      5.52 o
  -4  10  14       16.22       11.31      6.73 o
  -2  10  14        9.17       15.06      6.60 o
  -9  11  14        4.00        4.67      4.23 o
  -7  11  14       10.03       13.75      3.81 o
  -5  11  14        5.15       -1.00      5.65 o
  -3  11  14        1.33       -5.67      5.81 o
  -6  12  14        0.94        0.79      4.03 o
 -15   1  15       19.85       18.92     10.08 o
 -13   1  15       50.05       61.88      7.34 o
 -11   1  15       54.44       66.85      6.55 o
  -9   1  15       25.57       25.44      4.05 o
  -7   1  15      235.61      246.59     18.54 o
  -5   1  15        1.63        1.62      4.63 o
  -3   1  15       63.07       59.60      6.54 o
  -1   1  15        0.14        1.62      4.34 o
   1   1  15       16.19       19.89      6.34 o
 -14   2  15        2.02       -6.43      6.43 o
 -12   2  15       11.83       23.35      6.19 o
 -10   2  15       78.32       84.88      6.38 o
  -8   2  15        3.88       17.66      7.85 o
  -6   2  15       44.64       48.37      7.55 o
  -4   2  15       54.50       51.88      6.41 o
  -2   2  15       27.74       27.59      6.11 o
   0   2  15        1.42        1.74      4.66 o
 -13   3  15       46.55       53.09      7.15 o
 -11   3  15        0.36       -0.69      4.49 o
  -9   3  15        0.62       -1.97      3.61 o
  -7   3  15       17.82        7.22      6.27 o
  -5   3  15       43.89       54.59      7.62 o
  -3   3  15        0.17       -0.33      5.28 o
  -1   3  15        2.60        4.56      4.99 o
 -14   4  15        1.28        9.63      7.44 o
 -12   4  15       52.09       71.74      7.30 o
 -10   4  15       58.84       55.19      7.30 o
  -8   4  15       84.69      106.85      9.82 o
  -6   4  15        0.17        1.73      5.74 o
  -4   4  15      126.88      126.29      9.72 o
  -2   4  15       22.32       17.42      6.05 o
   0   4  15        1.25       -4.07      4.54 o
 -13   5  15       88.03      108.42      8.79 o
 -11   5  15       46.82       65.62      6.76 o
  -9   5  15        0.38        0.58      3.18 o
  -7   5  15       10.96       10.94      6.28 o
  -5   5  15       54.89       45.95      7.51 o
  -3   5  15        8.87        5.70      6.09 o
  -1   5  15        4.18       -0.89      6.12 o
 -12   6  15       33.19       34.45      6.34 o
 -10   6  15        4.21        9.31      4.29 o
  -8   6  15        5.50        5.39      4.54 o
  -6   6  15        0.23        0.57      5.81 o
  -4   6  15       59.68       43.50      7.72 o
  -2   6  15        6.04       -0.08      5.57 o
 -11   7  15       16.70       21.93      6.32 o
  -9   7  15        9.30        6.16      3.60 o
  -7   7  15        1.07        3.43      6.24 o
  -5   7  15        1.00       -5.18      5.18 o
  -3   7  15        2.57        2.65      6.00 o
 -10   8  15        1.97        1.08      3.93 o
  -8   8  15        0.17       -2.76      3.95 o
  -6   8  15       52.68       69.33     10.96 o
  -4   8  15       25.37       12.90      6.71 o
  -9   9  15       31.47       39.34      6.98 o
  -7   9  15        3.76        4.31      6.60 o
  -5   9  15        0.03       -8.26      9.74 o
 -12   0  16        0.99       -6.89      7.38 o
 -10   0  16        0.18       -3.67      4.78 o
  -8   0  16        1.68      -10.82     10.82 o
  -6   0  16        1.87       -6.49      9.54 o
  -4   0  16      102.32      105.19     11.91 o
 -11   1  16        6.33        3.19      4.43 o
  -9   1  16       18.61       15.69      9.11 o
  -7   1  16        0.54       -6.85      6.85 o
  -5   1  16        0.63       -2.78      5.74 o
 -10   2  16       30.17       24.86      3.99 o
  -8   2  16       10.14       13.46      8.74 o
  -6   2  16        0.33       -4.12      5.88 o
  -4   2  16       88.86       99.70      9.39 o
 -11   3  16       51.28       66.26     13.39 o
  -9   3  16       10.56       17.63     11.81 o
  -7   3  16       36.21       29.74     11.36 o
  -5   3  16       31.03       24.65      7.21 o
 -10   4  16       50.05       44.03      4.60 o
  -8   4  16        5.66        8.31      8.71 o
  -6   4  16       23.12       39.87      8.04 o
 
